# Supplementary material for: European Corn Borer (Ostrinia nubilalis) Induced Responses Enhance Susceptibility in Maize
Source: PLoS One. 2013 Sep 2;8(9):e73394. doi: 10.1371/journal.pone.0073394 (PMC3759431; doi:10.1371/journal.pone.0073394)
Supplement: Table S1 — Microarray analysis of gene expression comparing untreated, control stem tissue to 48 h ECB damaged stem tissue. (XLSX) [file pone.0073394.s003.xlsx]

## Sheet: Sheet1
Supplemental Table 1. Microarray analysis of gene expression comparing untreated, control stem tissue to 48 h ECB damaged stem tissue
	Control			ECB-infested
Probe Set ID	rep1	rep2	rep3	rep1	rep2	rep3	T value	P value	Fold change	Gene Title	Gene Symbol	Entrez Gene	RefSeq Transcript ID	RefSeq Protein ID	Gene Ontology Biological Process	Gene Ontology Molecular Function
Zm.1595.1.S1_at	22.404	30.606	19.867	14066	14263.4	15151.9	-48.9961	0.000877	606.541	Endochitinase A	LOC100303798	100303798	NM_001165432	NP_001158904	carbohydrate metabolic process GO:0005975, chitin catabolic process GO:0006032, cell wall macromolecule catabolic process GO:0016998	chitinase activity GO:0004568, chitin binding GO:0008061
Zm.9034.1.A1_at	26.101	23.172	22.835	16776.9	13170	13569.2	-73.4035	0.000611	601.002	Bowman-Birk type trypsin inhibitor	LOC100281921	100281921	NM_001154840	NP_001148312		serine-type endopeptidase inhibitor activity GO:0004867
Zm.15899.1.A1_a_at	14.02	13.419	14.902	11346.8	4683.45	6256.28	-23.6302	0.00264	491.305	Early nodulin 93	LOC100193182, LOC100280663	100193182, 100280663	NM_001138337, NM_001153581	NP_001131809, NP_001147053
Zm.2301.1.A1_at	15.787	13.005	14.588	8501.59	4536.72	8281.08	-28.9705	0.00203	474.213	O-methyltransferase ZRP4	TIDP3344	100281319	NM_001154237	NP_001147709		methyltransferase activity GO:0008168, O-methyltransferase activity GO:0008171, transferase activity GO:0016740, protein dimerization activity GO:0046983
Zm.8822.2.A1_at	29.891	40.478	29.098	16896.1	13711.7	15362.9	-50.4267	0.000821	465.849	Xylanase inhibitor protein 1	LOC100285296	100285296	NM_001158189	NP_001151661	carbohydrate metabolic process GO:0005975, xylan catabolic process GO:0045493	catalytic activity GO:0003824; hydrolase activity, hydrolyzing O-glycosyl compounds GO:0004553; cation binding GO:0043169
Zm.15899.4.A1_x_at	16.288	14.163	15.525	10087.6	4355.19	5834.05	-24.1567	0.00248	415.175	Early nodulin 93	LOC100193182, LOC100280663	100193182, 100280663	NM_001138337, NM_001153581	NP_001131809, NP_001147053
Zm.1506.1.A1_at	27.001	35.717	25.057	9316.47	11637.6	12878.6	-41.3234	0.00135	386.605	Defence-related protein, Barwin superfamily	inra2(prp)	542431	NM_001111994	NP_001105464	chitin catabolic process GO:0006032, cell wall macromolecule catabolic process GO:0016998, defense response to bacterium GO:0042742, defense response to fungus GO:0050832	chitinase activity GO:0004568
Zm.1458.1.S1_at	18.994	21.461	22.576	7651.55	6632.77	8492.1	-66.8319	0.000666	360.452	Hypothetical protein LOC100275716	LOC100275716	100275716
Zm.4270.2.A1_a_at	34.241	132.96	33.691	18987.1	18574.9	19846.6	-12.9104	0.00631	357.354	Putative Bowman-Birk serine protease inhibitor	umc1246	100037814	NM_001112514	NP_001105984		serine-type endopeptidase inhibitor activity GO:0004867, peptidase activity GO:0008233
Zm.6659.1.A1_at	21.394	64.69	15.592	9599.6	9514.89	10686.3	-13.5718	0.00598	356.298	Pathogenesis related protein-5	PR-5	542720	NM_001112232	NP_001105702
Zm.10830.1.S1_at	13.76	14.844	12.418	4298.73	4499.84	5082.94	-80.9668	0.000619	338.439	BRASSINOSTEROID INSENSITIVE 1-associated receptor kinase 1	LOC100280966	100280966	NM_001153886	NP_001147358		receptor activity GO:0004872, protein binding GO:0005515, kinase activity GO:0016301
Zm.10377.1.A1_at	31.224	27.941	17.635	8114.82	8195.27	8638.25	-33.03	0.0019	334.236	Peroxidase 1 precursor	LOC100273283	100273283	NM_001147724	NP_001141196	response to oxidative stress GO:0006979, oxidation-reduction process GO:0055114	peroxidase activity GO:0004601, oxidoreductase activity GO:0016491, heme binding GO:0020037, metal ion binding GO:0046872
Zm.15899.2.A1_x_at	18.179	18.782	15.888	8875.62	4006.09	5337.51	-24.3115	0.00247	327.058	Early nodulin 93	LOC100193182	100193182	NM_001138337	NP_001131809
Zm.14496.1.A1_at	10.394	10.04	9.986	3219.43	3234.52	3432.58	-239.558	3.24e-05	324.919	Terpene synthase11	tps11	100037770	NM_001112480	NP_001105950	metabolic process GO:0008152	magnesium ion binding GO:0000287, lyase activity GO:0016829
Zm.2227.1.A1_at	21.729	22.978	16.298	5089.2	6107.92	7098.93	-39.7668	0.00129	300.435	LOC100191593, Barwin superfamily	pco080661a	100191593	NM_001137023	NP_001130495	chitin catabolic process GO:0006032, cell wall macromolecule catabolic process GO:0016998, defense response to bacterium GO:0042742, defense response to fungus GO:0050832	chitinase activity GO:0004568
Zm.166.2.A1_a_at	23.547	22.168	22.769	7834.32	5668.89	6241.71	-58.0068	0.00067	285.713	Pyruvate decarboxylase1	pdc1	542376	NM_001111952	NP_001105422	response to stress GO:0006950	magnesium ion binding GO:0000287, catalytic activity GO:0003824, pyruvate decarboxylase activity GO:0004737, lyase activity GO:0016829, carboxy-lyase activity GO:0016831, thiamine pyrophosphate binding GO:0030976, metal ion binding GO:0046872
Zm.3371.1.A1_at	17.281	32.066	15.746	6233.02	4692.84	6502.94	-22.937	0.00266	279.35	O-methyltransferase ZRP4	LOC100272836	100272836	NM_001147289	NP_001140761		methyltransferase activity GO:0008168, O-methyltransferase activity GO:0008171, transferase activity GO:0016740, protein dimerization activity GO:0046983
Zm.791.1.S1_s_at	12.418	11.102	9.764	3707.83	2441.63	3214.73	-39.9483	0.00131	278.585	Beta 1,3 glucanase, PR-6	LOC100280140	100280140			carbohydrate metabolic process GO:0005975, metabolic process GO:0008152	catalytic activity GO:0003824; hydrolase activity, hydrolyzing O-glycosyl compounds GO:0004553; hydrolase activity GO:0016787; hydrolase activity, acting on glycosyl bonds GO:0016798; cation binding GO:0043169
Zm.15899.2.A1_at	18.472	20.242	30.79	8981.28	4077.91	5227.15	-19.7087	0.00345	255.243	Early nodulin 93	LOC100193182	100193182	NM_001138337	NP_001131809
Zm.186.1.S1_at	51.993	178.032	38.812	18567.6	17548	18260.4	-11.8646	0.00732	254.894	Bowman-Birk type wound-induced proteinase inhibitor WIP1	LOC100281975	100281975	NM_001154892	NP_001148364		serine-type endopeptidase inhibitor activity GO:0004867, peptidase activity GO:0008233, peptidase inhibitor activity GO:0030414
Zm.11838.1.A1_at	15.928	21.85	18.999	4672.01	4168.11	4998.61	-52.042	0.000762	245.084
Zm.16580.1.A1_at	34.345	31.473	51.581	8876.69	7322.92	8008.42	-33.0124	0.00186	210.57	hypothetical protein LOC100279835	LOC100279835	100279835	NM_001152789	NP_001146261
Zm.10175.1.A1_at	47.546	132.543	46.047	13083.5	14006.5	14307.2	-15.3309	0.00501	208.279	pathogenesis-related protein 10	LOC100279966, LOC100280981	100279966, 100280981	NM_001152914, NM_001153901	NP_001146386, NP_001147373	defense response GO:0006952, response to biotic stimulus GO:0009607
Zm.14226.1.A1_at	17.453	19.392	11.4	2376.46	3564.24	3410.46	-25.486	0.00255	195.634	hypothetical protein LOC100273457	LOC100273457	100273457	NM_001147894	NP_001141366	oxidation-reduction process GO:0055114	monooxygenase activity GO:0004497, iron ion binding GO:0005506, electron carrier activity GO:0009055, oxidoreductase activity GO:0016491, heme binding GO:0020037, metal ion binding GO:0046872
Zm.2139.1.S1_at	48.955	141.468	81.301	16638.7	13254.3	15751.8	-16.5979	0.00451	183.407	hypothetical protein LOC100274481	LOC100274481	100274481	NM_001148840	NP_001142312	carbohydrate metabolic process GO:0005975	catalytic activity GO:0003824; hydrolase activity, hydrolyzing O-glycosyl compounds GO:0004553; cation binding GO:0043169
Zm.12518.1.A1_at	22.479	21.342	31.411	2949.83	4273.55	6427.6	-20.2222	0.00332	175.191	auxin-binding protein ABP20 precursor, cupin	LOC100191976	100191976	NM_001137400	NP_001130872		manganese ion binding GO:0030145, nutrient reservoir activity GO:0045735, metal ion binding GO:0046872
Zm.8726.1.A1_at	46.016	67.725	36.169	9560.48	6725.27	8014.58	-24.4566	0.00252	165.968	pathogenesis-related protein-5, TLP	cl1774_-2(594)	100284970	NM_001157865	NP_001151337
Zm.17644.1.A1_at	24.546	29.955	24.696	4231.5	4027.03	4532.51	-68.911	0.000674	162.024
Zm.11677.2.A1_at	14.974	18.988	14.974	2373.11	2617.55	2590.21	-59.3654	0.000658	155.761	LOC100125645	umc2504	100125645	NM_001112576	NP_001106046
Zm.301.1.A1_a_at	60.134	473.722	55.366	17771	15973.7	17781.3	-7.10138	0.0188	147.366	subtilisin-chymotrypsin inhibitor CI-1B, subtilisin-chymotrypsin inhibitor homolog1	LOC100281906, sci1	100281906, 542408	NM_001111979	NP_001105449	response to wounding GO:0009611	serine-type endopeptidase inhibitor activity GO:0004867
Zm.6689.1.A1_s_at	34.358	29.728	54.754	6739.22	4534.16	5811.86	-22.9407	0.0027	146.983	beta-1,3-glucanase precursor	LOC100272379	100272379	NM_001146860	NP_001140332	carbohydrate metabolic process GO:0005975, metabolic process GO:0008152	catalytic activity GO:0003824; hydrolase activity, hydrolyzing O-glycosyl compounds GO:0004553; hydrolase activity GO:0016787; hydrolase activity, acting on glycosyl bonds GO:0016798; cation binding GO:0043169
Zm.2707.1.S1_at	17.147	252.448	34.217	7260.28	7548.38	8559.1	-6.17581	0.0248	146.853	hypothetical protein LOC100383323	LOC100383323	100383323	NM_001175981	NP_001169452	response to oxidative stress GO:0006979, oxidation-reduction process GO:0055114	peroxidase activity GO:0004601, oxidoreductase activity GO:0016491, heme binding GO:0020037, metal ion binding GO:0046872
Zm.3129.1.A1_at	16.696	38.19	20.514	3198.98	3407.88	3234.35	-19.7863	0.00343	139.173
ZmAffx.1198.1.A1_at	16.166	43.997	21.05	2613.55	3716.19	4020.38	-15.035	0.00507	137.649	thaumatin-like protein	LOC100276695	100276695	NM_001150422	NP_001143894
Zm.15278.1.S1_at	50.037	62.917	59.086	8435.28	7083.7	7615.22	-57.6446	0.000642	134.742	maize proteinase inhibitor	LOC100278126	100278126			response to wounding GO:0009611	serine-type endopeptidase inhibitor activity GO:0004867
Zm.4089.1.S1_at	9.963	14.536	10.684	1411.52	1340.13	1899.13	-30.7413	0.00201	132.416
Zm.10090.1.A1_x_at	28.39	17.887	27.717	3987.67	2482.66	2832.62	-23.4572	0.00262	125.831	Senescence-associated protein DIN1	LOC100286331	100286331	NM_001159218	NP_001152690
Zm.9297.1.A1_at	30.797	60.731	25.589	3721.46	4261.25	4737.79	-17.4931	0.00419	116.22	hypothetical protein LOC100275777	LOC100275777	100275777
Zm.18682.1.A1_s_at	20.718	22.815	19.677	3374.4	1702.33	2532.19	-23.4139	0.00262	116.074	LOC100216626	TIDP3567	100216626	NM_001143039	NP_001136511	transcription, DNA-dependent GO:0006351; regulation of transcription, DNA-dependent GO:0006355; regulation of transcription, DNA-dependent GO:0006355	DNA binding GO:0003677, sequence-specific DNA binding transcription factor activity GO:0003700
Zm.11803.1.A1_at	37.163	45.512	36.734	3958.44	3756.2	5460.03	-34.5021	0.00183	109.326	hypothetical protein LOC100194034	LOC100194034	100194034	NM_001139095	NP_001132567	response to oxidative stress GO:0006979, oxidation-reduction process GO:0055114	peroxidase activity GO:0004601, oxidoreductase activity GO:0016491, heme binding GO:0020037, metal ion binding GO:0046872
Zm.2136.1.S1_at	119.72	99.541	121.626	9879.62	11047.5	11173.2	-60.3436	0.000668	94.4054	LOC100192761	TIDP3705	100192761	NM_001137958	NP_001131430	response to oxidative stress GO:0006979, oxidation-reduction process GO:0055114	peroxidase activity GO:0004601, oxidoreductase activity GO:0016491, heme binding GO:0020037, metal ion binding GO:0046872
Zm.1085.1.A1_a_at	50.093	779.144	73.437	12534.5	12662.3	14083.9	-5.26487	0.0345	92.0475	Chitinase chem5	chn1	542525	NM_001112071	NP_001105541	carbohydrate metabolic process GO:0005975, metabolic process GO:0008152	catalytic activity GO:0003824; hydrolase activity, hydrolyzing O-glycosyl compounds GO:0004553; hydrolase activity GO:0016787; hydrolase activity, acting on glycosyl bonds GO:0016798; cation binding GO:0043169
Zm.2321.4.A1_at	41.783	46.404	58.321	5547.7	3259.67	4299.76	-24.5633	0.00254	88.2638	LOC100282849	uaz158(alt)	100282849	NM_001155755	NP_001149227	biosynthetic process GO:0009058	catalytic activity GO:0003824; transaminase activity GO:0008483; transferase activity GO:0016740; transferase activity, transferring nitrogenous groups GO:0016769; 1-aminocyclopropane-1-carboxylate synthase activity GO:0016847; pyridoxal phosphate binding GO:0030170
Zm.9644.1.A1_at	39.897	50.651	29.942	4211.82	2657.91	3527.78	-22.0235	0.00278	86.743	VQ motif family protein	LOC100281024	100281024	NM_001153943	NP_001147415
Zm.11708.1.A1_at	14.892	20.087	29.975	2573.24	1246.94	1703.55	-15.2225	0.00507	84.7919	hypothetical protein LOC100279180	LOC100279180	100279180	NM_001152204	NP_001145676
Zm.16272.1.A1_at	17.453	12.779	19.693	1125.64	1322.99	1677.13	-25.4985	0.00257	82.8497
Zm.818.2.A1_a_at	29.106	58.051	32.174	3833.72	2334.08	3256.86	-16.8994	0.00437	81.2355	hypothetical protein LOC100194015, hypothetical protein LOC100277252, LOC100276527	LOC100194015, LOC100277252, pco103004	100194015, 100276527, 100277252	NM_001139078, NM_001150293	NP_001132550, NP_001143765	response to stress GO:0006950
Zm.10676.1.S1_at	20.073	23.251	17.791	2546.81	1094.67	1525.94	-17.0184	0.00436	80.0177	12-oxo-phytodienoic acid reductase1	opr1	732815	NM_001112429	NP_001105899	metabolic process GO:0008152	catalytic activity GO:0003824, FMN binding GO:0010181, oxidoreductase activity GO:0016491
Zm.9615.1.A1_at	28.178	23.851	24.097	3097.27	1218.53	1968.26	-15.8196	0.00489	77.1206	hypothetical protein LOC100272870	LOC100272870	100272870	NM_001147323	NP_001140795	carbohydrate metabolic process GO:0005975	catalytic activity GO:0003824; hydrolase activity, hydrolyzing O-glycosyl compounds GO:0004553; cation binding GO:0043169
Zm.2321.4.A1_a_at	41.416	69.761	78.128	6156.13	3504.2	4766.68	-17.0706	0.00433	76.9439	LOC100282849	uaz158(alt)	100282849	NM_001155755	NP_001149227	biosynthetic process GO:0009058	catalytic activity GO:0003824; transaminase activity GO:0008483; transferase activity GO:0016740; transferase activity, transferring nitrogenous groups GO:0016769; 1-aminocyclopropane-1-carboxylate synthase activity GO:0016847; pyridoxal phosphate binding GO:0030170
Zm.8573.1.S1_a_at	24.806	19.72	20.404	1882.08	1330.85	1788.91	-33.4845	0.00183	76.5698
Zm.8801.1.A1_at	29.178	35.305	42.507	3299.48	1985.26	2985.25	-22.8754	0.00265	76.4364	cystatin6	psei6	100037767	NM_001112478	NP_001105948		cysteine-type endopeptidase inhibitor activity GO:0004869, peptidase inhibitor activity GO:0030414
Zm.847.1.S1_at	70.627	393.431	86.927	10594.1	9115.47	11125.2	-7.96125	0.0152	76.334	chitinase	LOC100274400	100274400	NM_001148760	NP_001142232	carbohydrate metabolic process GO:0005975, chitin catabolic process GO:0006032, cell wall macromolecule catabolic process GO:0016998	chitinase activity GO:0004568, chitin binding GO:0008061
Zm.3332.1.A1_at	37.941	34.592	43.966	2498.27	2902.4	3210.73	-42.626	0.00124	73.8925	serine-type endopeptidase inhibitor	IDP370	100037813	NM_001112513	NP_001105983		serine-type endopeptidase inhibitor activity GO:0004867
Zm.13354.1.S1_s_at	16.602	17.685	21.399	2286.78	727.208	1481.94	-12.5325	0.00657	73.2011	indole-3-acetic acid-amido synthetase GH3.8	LOC100285387	100285387	NM_001158280	NP_001151752
Zm.15899.3.A1_x_at	22.006	13.945	15.217	2317	630.808	1127.1	-10.6068	0.00905	70.6581	early nodulin 93	LOC100280663	100280663	NM_001153581	NP_001147053
Zm.1450.1.S1_at	42.476	100.215	53.145	3382.29	6061.56	3767.07	-13.5526	0.00599	69.8907	hypothetical protein LOC100275439	LOC100275439	100275439	NM_001149511	NP_001142983
Zm.10181.1.A1_at	65.238	18.369	59.971	4504.13	1794.87	2727.3	-8.62987	0.0132	67.445	ERF-like protein	LOC100286307	100286307	NM_001159194	NP_001152666	transcription, DNA-dependent GO:0006351; regulation of transcription, DNA-dependent GO:0006355; regulation of transcription, DNA-dependent GO:0006355	DNA binding GO:0003677, sequence-specific DNA binding transcription factor activity GO:0003700
Zm.551.1.A1_at	23.4	21.949	18.712	1802.46	1990.69	733.992	-12.8734	0.00634	64.9537	glutathione S-transferase GST 25	LOC541838	541838				glutathione transferase activity GO:0004364, transferase activity GO:0016740
Zm.9219.1.A1_a_at	12.482	10.268	9.941	648.735	688.772	725.963	-53.0829	0.000787	63.3783	LOC100275751	IDP1444	100275751	NM_001149761	NP_001143233
Zm.8927.1.S1_at	96.609	49.345	75.212	4100.94	4499.55	4877.67	-20.4835	0.00327	63.0821	hypothetical protein LOC100501086	LOC100501086	100501086	NM_001195910	NP_001182839
Zm.818.1.A1_at	73.023	138.891	67.876	6698.32	4301.75	5587.66	-15.7723	0.0049	61.6119	hypothetical protein LOC100194015	LOC100194015	100194015	NM_001139078	NP_001132550	response to stress GO:0006950
Zm.6689.1.A1_at	21.796	17.266	20.68	1583.48	879.204	1219.91	-22.2397	0.00274	60.2056	beta-1,3-glucanase precursor	LOC100272379	100272379	NM_001146860	NP_001140332	carbohydrate metabolic process GO:0005975, metabolic process GO:0008152	catalytic activity GO:0003824; hydrolase activity, hydrolyzing O-glycosyl compounds GO:0004553; hydrolase activity GO:0016787; hydrolase activity, acting on glycosyl bonds GO:0016798; cation binding GO:0043169
Zm.9932.1.A1_at	70.929	99.293	67.3	5037.88	4056.63	5035.05	-28.9315	0.00201	60.1017	hypothetical protein LOC100278059	LOC100278059	100278059	NM_001151460	NP_001144932
Zm.1327.1.A1_at	18.977	19.592	16.43	1349.74	630.749	1324.92	-15.769	0.00489	56.9441	LOC100273057	TIDP3022	100273057	NM_001147506	NP_001140978		transferase activity GO:0016740; transferase activity, transferring glycosyl groups GO:0016757
Zm.10317.1.S1_at	17.854	17.781	16.319	1050.3	870.772	1029.16	-60.9564	0.0007	56.6377	pyruvate decarboxylase	pdc2	542651	NM_001112175	NP_001105645		magnesium ion binding GO:0000287, catalytic activity GO:0003824, carboxy-lyase activity GO:0016831, thiamine pyrophosphate binding GO:0030976
Zm.19112.1.A1_at	32.906	26.538	24.943	1677.41	1168.95	1798.98	-25.3433	0.00253	54.5071	hypothetical protein LOC100382116	LOC100382116	100382116	NM_001174877	NP_001168348	oxidation-reduction process GO:0055114	monooxygenase activity GO:0004497, iron ion binding GO:0005506, electron carrier activity GO:0009055, oxidoreductase activity GO:0016491, heme binding GO:0020037, metal ion binding GO:0046872
Zm.16964.1.S1_at	29.841	21.976	28.749	3292.7	654.671	1374.16	-8.36693	0.014	53.9613
Zm.7998.1.A1_at	31.944	104.599	28.256	2270.4	2637.29	2427.26	-9.48916	0.0112	53.5939	hypothetical protein LOC100273454	LOC100273454	100273454	NM_001147891	NP_001141363	metabolic process GO:0008152, oxidation-reduction process GO:0055114	catalytic activity GO:0003824, binding GO:0005488, zinc ion binding GO:0008270, oxidoreductase activity GO:0016491, metal ion binding GO:0046872
Zm.9675.1.A1_at	201.912	28.337	83.03	3473.51	4495.96	4655.13	-6.91871	0.0197	53.4879	chitinase 2	LOC100285638	100285638	NM_001158529	NP_001152001	carbohydrate metabolic process GO:0005975, metabolic process GO:0008152	catalytic activity GO:0003824; hydrolase activity, hydrolyzing O-glycosyl compounds GO:0004553; hydrolase activity GO:0016787; hydrolase activity, acting on glycosyl bonds GO:0016798; cation binding GO:0043169
Zm.17110.1.S1_at	38.631	32.317	29.903	1426.24	2156.84	1852.37	-27.9004	0.00224	53.4424							heme binding GO:0020037, metal ion binding GO:0046872
Zm.14663.1.S1_s_at	11.067	13.868	9.487	530.029	563.172	726.027	-27.1122	0.00238	52.9965	hypothetical protein LOC100278952	LOC100278952	100278952	NM_001152056	NP_001145528
Zm.9554.1.A1_at	44.099	41.58	63.661	2693.72	2023.85	3034.59	-22.0318	0.00279	52.1373	hypothetical protein LOC100280419	LOC100280419	100280419	NM_001153342	NP_001146814	metabolic process GO:0008152, oxidation-reduction process GO:0055114	catalytic activity GO:0003824, binding GO:0005488, oxidoreductase activity GO:0016491
Zm.9486.1.A1_at	72.504	49.436	64.953	2923.02	3082.08	3563.51	-30.7415	0.00204	51.6634	CHY1	LOC100283469	100283469	NM_001156370	NP_001149842	metabolic process GO:0008152	catalytic activity GO:0003824
Zm.409.1.S1_at	53.907	251.885	58.633	3762.41	4920.73	5758.73	-7.63063	0.0164	51.1616	cell wall invertase1	incw1	542314	NM_001111899	NP_001105369	carbohydrate metabolic process GO:0005975, metabolic process GO:0008152	hydrolase activity, hydrolyzing O-glycosyl compounds GO:0004553; beta-fructofuranosidase activity GO:0004564; hydrolase activity GO:0016787; hydrolase activity, acting on glycosyl bonds GO:0016798
Zm.2681.1.A1_at	53.143	57.123	48.054	2644.18	2664.83	2579.62	-76.5672	0.000619	49.9469
Zm.7385.1.A1_at	90.873	119.301	51.107	4052.96	3778.6	4471.22	-15.3497	0.00501	49.8108	hypothetical protein LOC100501626	LOC100501626	100501626	NM_001196309	NP_001183238		methyltransferase activity GO:0008168
Zm.8181.1.A1_at	16.871	83.296	33.562	1834.53	1538.42	2008.72	-8.31328	0.0141	49.3516	LOC100193608	AY110330	100193608	NM_001138710	NP_001132182	oxidation-reduction process GO:0055114	oxidoreductase activity GO:0016491
Zm.11690.1.A1_at	21.122	19.292	26.398	921.782	1222.4	1094.19	-31.2657	0.00198	48.5761
Zm.2321.1.A1_at	84.278	117.452	78.78	5304.03	3928.63	4187.52	-25.2408	0.00255	48.188	hypothetical protein LOC100273503	LOC100273503	100273503
Zm.4164.4.A1_at	163.412	14.587	212.883	5860.56	3136.57	2907.59	-4.37402	0.0512	47.2259
Zm.9833.1.A1_at	13.76	14.893	13.636	600.844	742.768	625.768	-54.2318	0.000768	46.4061
Zm.4164.4.A1_x_at	162.639	16.443	204.667	5832	3089.96	2919.4	-4.58055	0.0465	45.8079
Zm.10091.1.A1_at	31.218	61.058	46.99	1926.4	2160.74	2058.5	-19.3062	0.00354	45.7354	hypothetical protein LOC100277849	LOC100277849	100277849	NM_001151310	NP_001144782
Zm.1419.1.S1_at	166.994	129.296	249.922	8360.17	6945.9	8876.81	-18.5964	0.00366	45.7127	hypothetical protein LOC100272880	LOC100272880	100272880	NM_001147333	NP_001140805	proteolysis GO:0006508	aspartic-type endopeptidase activity GO:0004190
Zm.1315.1.A1_at	26.825	30.545	23.507	1182.68	1089.09	1371.41	-37.5957	0.00156	45.0967
Zm.8610.1.A1_at	41.569	42.489	51.026	2058.79	986.502	3962.66	-9.33976	0.0115	44.6974	LOC100281076	umc2600	100281076	NM_001153995	NP_001147467	metabolic process GO:0008152, oxidation-reduction process GO:0055114	catalytic activity GO:0003824, binding GO:0005488, oxidoreductase activity GO:0016491
Zm.2920.1.A1_at	24.931	25.666	17.534	1279.59	820.564	853.934	-20.0739	0.00334	43.074	hypothetical protein LOC100272381	LOC100272381	100272381	NM_001146862	NP_001140334	oxidation-reduction process GO:0055114	iron ion binding GO:0005506; oxidoreductase activity GO:0016491; oxidoreductase activity, acting on paired donors, with incorporation or reduction of molecular oxygen GO:0016705; L-ascorbic acid binding GO:0031418
Zm.16538.1.S1_at	47.622	44.474	41.78	1860.72	1609.96	2336.07	-32.7629	0.00188	42.9241	hypothetical protein LOC100384044	LOC100384044	100384044	NM_001176651	NP_001170122		nucleotide binding GO:0000166, ATP binding GO:0005524, ATPase activity GO:0016887, nucleoside-triphosphatase activity GO:0017111
Zm.6756.1.S1_s_at	237.628	19.735	159.677	4939.83	3110.78	3655.32	-4.77531	0.0425	42.1741	ethylene responsive element binding protein 2	cl15281_1(600)	100280468	NM_001153388	NP_001146860	transcription, DNA-dependent GO:0006351; regulation of transcription, DNA-dependent GO:0006355; regulation of transcription, DNA-dependent GO:0006355	DNA binding GO:0003677, sequence-specific DNA binding transcription factor activity GO:0003700
Zm.17174.1.A1_at	27.332	34.655	22.032	1352.37	789.745	1461.17	-16.0164	0.00482	42.1303	hypothetical protein LOC100273979	LOC100273979	100273979	NM_001148365	NP_001141837
Zm.17970.1.A1_at	22.753	20.542	30.574	1720.55	733.843	839.762	-12.8866	0.00633	42.0208	hypothetical protein LOC100274947	LOC100274947	100274947
Zm.9783.1.A1_at	46.997	13.989	20.357	999.908	928.894	1039.26	-10.3666	0.00944	41.6257
Zm.3455.3.A1_at	38.224	49.623	104.117	2374.68	2361.51	2476.2	-12.3801	0.00672	41.2744	glutamine synthetase	LOC542520	542520	NM_001112068	NP_001105538	glutamine biosynthetic process GO:0006542, nitrogen compound metabolic process GO:0006807	nucleotide binding GO:0000166, catalytic activity GO:0003824, glutamate-ammonia ligase activity GO:0004356, ATP binding GO:0005524, ligase activity GO:0016874
Zm.15899.3.A1_at	12.247	20.752	16.936	1014.07	471.577	623.671	-13.6936	0.00588	41.0732	early nodulin 93	LOC100280663	100280663	NM_001153581	NP_001147053
Zm.4358.1.S1_at	84.076	12.451	82.692	2988.38	977.14	1910.07	-5.18219	0.0356	40.0896	hypothetical protein LOC100501580	LOC100501580	100501580	NM_001196271	NP_001183200
Zm.8365.1.A1_at	93.574	58.609	71.374	3254.34	2327.08	3308.77	-20.7723	0.00317	40.003	hexokinase-1	LOC100283735	100283735	NM_001156634	NP_001150106	carbohydrate metabolic process GO:0005975, glycolysis GO:0006096	nucleotide binding GO:0000166; ATP binding GO:0005524; kinase activity GO:0016301; transferase activity GO:0016740; phosphotransferase activity, alcohol group as acceptor GO:0016773
Zm.9093.1.A1_at	10.284	10.561	10.069	337.626	466.833	434.205	-37.1277	0.00151	39.702	hypothetical protein LOC100384236	LOC100384236	100384236	NM_001176804	NP_001170275
Zm.4686.1.S1_at	75.629	10.289	48.109	1865.26	993.671	1233.18	-5.81703	0.0278	39.3771
Zm.10090.1.A1_at	14.542	15.213	14.203	878.094	325.42	646.605	-12.4437	0.00667	38.8867	Senescence-associated protein DIN1	LOC100286331	100286331	NM_001159218	NP_001152690
Zm.13228.1.S1_at	15.408	14.827	12.249	480.98	523.194	645.116	-32.5041	0.00186	38.7115	LHT1	LOC100281437	100281437	NM_001154355	NP_001147827
Zm.17271.6.S1_x_at	856.703	172.482	1215.11	21646.4	21907.5	21317	-6.06583	0.0256	38.327	Bowman-Birk type wound-induced proteinase inhibitor WIP1	LOC100281945	100281945	NM_001154863	NP_001148335		serine-type endopeptidase inhibitor activity GO:0004867
Zm.19066.1.S1_at	142.448	55.281	42.698	2801.18	2500.78	2632.44	-9.89244	0.0103	37.9938	hypothetical protein LOC100381655	LOC100381655	100381655	NM_001174470	NP_001167941	glutamate metabolic process GO:0006536, carboxylic acid metabolic process GO:0019752	catalytic activity GO:0003824, glutamate decarboxylase activity GO:0004351, lyase activity GO:0016829, carboxy-lyase activity GO:0016831, pyridoxal phosphate binding GO:0030170
Zm.7654.1.A1_at	50.445	52.105	58.87	1920.46	1731.74	2489.03	-30.834	0.00206	37.6797	erg28 like protein	LOC100284209	100284209	NM_001157104	NP_001150576
Zm.8307.2.A1_a_at	89.434	156.767	114.28	4127.76	3749.14	5356.49	-18.6212	0.00365	37.262
Zm.18134.1.A1_at	21.23	24.344	18.9	703.31	783.957	838.999	-40.1458	0.00136	36.1798	Subtilisin-chymotrypsin inhibitor CI-1C	LOC100280776	100280776	NM_001153698	NP_001147170	response to wounding GO:0009611	serine-type endopeptidase inhibitor activity GO:0004867
Zm.12825.1.S1_at	13.938	13.435	15.724	956.785	198.23	727.395	-7.34851	0.0177	36.0504	Aquaporin TIP3.1	LOC100280539	100280539	NM_001153458	NP_001146930	transport GO:0006810	transporter activity GO:0005215
Zm.1967.1.A1_at	275.64	247.26	872.843	13647.3	13704.1	14302.4	-8.84341	0.0127	35.5597	PR-10	IDP2565, pco091453a	100192117, 100284195	NM_001137540	NP_001131012	defense response GO:0006952, response to biotic stimulus GO:0009607
ZmAffx.12.1.S1_at	78.522	191.803	56.221	2475.87	3852.43	3886.41	-9.00951	0.0123	35.2444	kaurene synthase2	an2	542165	NM_001111787	NP_001105257	metabolic process GO:0008152	magnesium ion binding GO:0000287, lyase activity GO:0016829
Zm.8940.1.A1_a_at	12.784	11.902	12.179	967.572	236.982	338.626	-8.39211	0.0139	34.7326
Zm.8307.2.A1_x_at	90.712	140.92	98.679	3524.85	3123.38	4774.14	-19.1864	0.00359	34.6683
Zm.11684.1.A1_at	53.174	36.245	34.656	2094.51	882.949	1501.42	-12.4008	0.00673	34.6414	CCCH transcription factor	LOC100280983	100280983	NM_001153903	NP_001147375		nucleic acid binding GO:0003676, zinc ion binding GO:0008270
Zm.281.1.S1_s_at	153.691	287.711	164.955	6236.17	5375.57	8788.13	-14.3741	0.00549	34.3102	zeamatin precursor	sip1	542299	NM_001111886	NP_001105356	defense response GO:0006952, killing of cells of other organism GO:0031640, defense response to fungus GO:0050832
Zm.6779.2.S1_a_at	37.035	56.289	39.94	1975.51	1123.46	1489.6	-16.9944	0.00435	34.1157	Hypothetical protein LOC100273623	LOC100273623	100273623	NM_001148039	NP_001141511
ZmAffx.1116.1.A1_at	93.432	46.469	119.118	3922.63	1926.42	2637.66	-10.0799	0.00988	33.7782	LOC100274767	umc1290	100274767	NM_001149055	NP_001142527
Zm.11654.1.A1_at	28.616	17.737	28.515	700.745	1047.83	727.457	-17.1655	0.00432	33.2938	chitinase	LOC100280135	100280135	NM_001153068	NP_001146540	chitin catabolic process GO:0006032, cell wall macromolecule catabolic process GO:0016998	chitinase activity GO:0004568
Zm.11677.1.A1_s_at	22.415	22.057	30.68	732.381	844.398	902.126	-28.3115	0.00214	33.2561	LOC100125645	umc2504	100125645	NM_001112576	NP_001106046
Zm.3299.1.S1_at	51.382	48.259	53.603	2042.63	1593.38	1392.2	-29.9037	0.00195	32.4248
Zm.10110.1.A1_at	27.69	26.403	29.237	1352.63	544.806	810.469	-12.8849	0.00633	30.3448
Zm.14518.1.S1_s_at	17.22	14.502	17.843	570.913	417.291	500.855	-30.5687	0.00196	29.9181	pyruvate decarboxylase, pyruvate decarboxylase	LOC542471, pdc2	542471, 542651	NM_001112175	NP_001105645	response to stress GO:0006950	magnesium ion binding GO:0000287, catalytic activity GO:0003824, pyruvate decarboxylase activity GO:0004737, lyase activity GO:0016829, carboxy-lyase activity GO:0016831, thiamine pyrophosphate binding GO:0030976, metal ion binding GO:0046872
Zm.18259.1.A1_x_at	29.908	24.263	41.172	1059.24	737.462	939.125	-18.0168	0.00393	29.0651	B12D protein	LOC100280945	100280945	NM_001153865	NP_001147337
Zm.15280.1.A1_s_at	27.845	47.561	43.011	1100.57	1027.08	1205.06	-19.6917	0.00343	28.8106	pathogenesis related protein4	prp4	542352	NM_001111929	NP_001105399
Zm.15585.1.A1_at	71.46	63.336	59.468	2384.66	1551.9	1685.4	-23.5571	0.00263	28.5101	hypothetical protein LOC100276769	LOC100276769	100276769	NM_001150483	NP_001143955
Zm.17589.1.A1_at	21.301	18.956	24.445	519.711	562.706	756.129	-24.6066	0.00259	28.1905	LOC100284967	pco091486(738)	100284967	NM_001157862	NP_001151334
Zm.17271.7.A1_x_at	831.602	250.832	1303.7	18492.1	18552.3	17557.9	-6.7759	0.0205	28.084	Bowman-Birk type wound-induced proteinase inhibitor WIP1	LOC100281945	100281945	NM_001154863	NP_001148335		serine-type endopeptidase inhibitor activity GO:0004867
Zm.18233.1.S1_at	95.179	77.652	110.855	3408.88	1606.92	3272.48	-12.5679	0.00656	27.9691	Hypothetical protein LOC100272664	LOC100272664	100272664	NM_001147122	NP_001140594
Zm.13678.1.A1_at	36.688	33.4	28.539	1101.57	703.962	965.048	-21.9116	0.00282	27.763	hypothetical protein LOC100276192	LOC100276192	100276192	NM_001150037	NP_001143509
Zm.11950.1.A1_at	31.091	53.487	39.312	1211.85	1011.54	1067.46	-19.8919	0.00338	27.1516	hypothetical protein LOC100384667	LOC100384667	100384667
Zm.11592.1.A1_at	9.647	10.599	9.993	281.725	239.96	301.565	-45.1556	0.00107	27.1223
Zm.11814.1.A1_at	26.523	33.218	23.608	1040.05	407.201	866.833	-10.7197	0.00884	26.0362	copper transporter 1	LOC100286321	100286321	NM_001159208	NP_001152680	copper ion transport GO:0006825	copper ion transmembrane transporter activity GO:0005375
Zm.17181.1.S1_at	79.349	37.011	98.15	2043.02	1127.81	2147.85	-8.99831	0.0124	25.798	O-succinylhomoserine sulfhydrylase	LOC100285862	100285862	NM_001158752	NP_001152224	cellular amino acid metabolic process GO:0006520	catalytic activity GO:0003824, pyridoxal phosphate binding GO:0030170
Zm.445.1.S1_at	86.388	126.107	87.825	2161.98	2423.23	3084.71	-20.0413	0.00331	25.6576	Lipoxygenase	LOC542495	542495	NM_001112045	NP_001105515	fatty acid biosynthetic process GO:0006633, lipid biosynthetic process GO:0008610, oxylipin biosynthetic process GO:0031408, oxidation-reduction process GO:0055114	iron ion binding GO:0005506; lipoxygenase activity GO:0016165; oxidoreductase activity GO:0016491; oxidoreductase activity, acting on single donors with incorporation of molecular oxygen, incorporation of two atoms of oxygen GO:0016702; metal ion binding GO:0046872
Zm.18273.1.S1_at	36.435	58.762	32.417	967.017	1018.4	1146.73	-17.1193	0.00433	25.3403	hypothetical protein LOC100502228	LOC100502228	100502228	NM_001196705	NP_001183634
Zm.4164.4.A1_a_at	1412.43	62.499	1991.27	15134.9	12306.8	14087.2	-2.9053	0.119	24.6222	hypothetical protein LOC100382488	LOC100382488	100382488
Zm.15533.1.S1_at	31.846	80.582	25.003	906.574	1005.93	1035.01	-8.91173	0.0125	24.5024	cytokinin-O-glucosyltransferase 2	LOC100282827	100282827	NM_001155733	NP_001149205	metabolic process GO:0008152	transferase activity GO:0016740; transferase activity, transferring glycosyl groups GO:0016757; transferase activity, transferring hexosyl groups GO:0016758
Zm.17301.1.A1_at	56.382	178.416	109.531	2964.58	1721.22	3102.69	-8.3149	0.0141	24.3113	hypothetical protein LOC100272664	LOC100272664	100272664	NM_001147122	NP_001140594
Zm.485.1.A1_at	492.286	260.056	341.626	9441.02	7981.74	8241.87	-16.6081	0.00451	24.216	hemoglobin	LOC541815	541815	NM_001111496	NP_001104966	oxygen transport GO:0015671	iron ion binding GO:0005506, oxygen binding GO:0019825, heme binding GO:0020037, metal ion binding GO:0046872
Zm.11441.1.S1_at	296.419	162.958	316.778	6988.45	4961.64	5915.65	-13.5747	0.00599	23.7551	ethylene-responsive factor-like protein 1	ERF1	542184	NM_001111800	NP_001105270	transcription, DNA-dependent GO:0006351; regulation of transcription, DNA-dependent GO:0006355; regulation of transcription, DNA-dependent GO:0006355	DNA binding GO:0003677, sequence-specific DNA binding transcription factor activity GO:0003700
Zm.7882.1.A1_at	137.916	272.187	133.114	4393.65	3427.17	4310.85	-12.8317	0.00636	23.5075	cell number regulator 2	CNR02	100277715	NM_001151212	NP_001144684
Zm.1596.1.S1_at	32.076	36.02	31.604	724.376	912.127	685.453	-32.4672	0.0018	23.1479	hypothetical protein LOC100502170	LOC100502170	100502170	NM_001196648	NP_001183577
Zm.4164.3.A1_a_at	1101.37	92.96	1884.8	14134.2	12340.4	12891.7	-3.36496	0.0881	22.6711	hypothetical protein LOC100382488	LOC100382488	100382488
Zm.11804.1.A1_s_at	112.819	302.257	108.608	3072.32	3304.13	4163.3	-8.96625	0.0124	22.5137	monosaccharide transporter1	mstr1	542695	NM_001112211	NP_001105681	transport GO:0006810, carbohydrate transport GO:0008643, transmembrane transport GO:0055085	transporter activity GO:0005215, substrate-specific transmembrane transporter activity GO:0022891
Zm.18271.1.A1_at	158.253	106.651	123.263	3065.76	2442.21	3078.39	-22.4406	0.00275	22.2929	hypothetical protein LOC100279620	LOC100279620	100279620	NM_001152616	NP_001146088	L-phenylalanine biosynthetic process GO:0009094	prephenate dehydratase activity GO:0004664
Zm.18259.1.A1_s_at	41.81	47.546	34.499	929.965	783.96	978.151	-26.8659	0.00244	21.8266	B12D protein	LOC100280945	100280945	NM_001153865	NP_001147337
Zm.9654.1.A1_at	23.631	31.557	26.398	809.132	502.17	488.776	-16.6911	0.0045	21.6077
Zm.9601.1.A1_at	198.96	226.239	136.986	4153.88	3399.19	4351.7	-18.216	0.00384	21.5192	hypothetical protein LOC100384836	LOC100384836	100384836	NM_001177273	NP_001170744
Zm.13128.1.A1_at	381.408	27.67	381.536	4447.69	2745.09	3233.11	-3.45779	0.0836	21.4023	LOC100273826	cl27608_1	100273826	NM_001148225	NP_001141697	fatty acid metabolic process GO:0006631, oxidation-reduction process GO:0055114	oxidoreductase activity GO:0016491, acyl-[acyl-carrier-protein] desaturase activity GO:0045300, transition metal ion binding GO:0046914
Zm.13338.1.S1_at	17.731	32.917	23.941	587.32	373.373	620.626	-12.7315	0.00644	21.3558	serine acetyltransferase1	sat1	541958	NM_001111612	NP_001105082	cysteine biosynthetic process from serine GO:0006535	serine O-acetyltransferase activity GO:0009001, transferase activity GO:0016740
Zm.17723.1.S1_at	31.151	27.283	31.069	569.243	701.282	621.727	-40.8611	0.00136	21.1042	EF hand family protein	LOC100285842	100285842	NM_001158732	NP_001152204		calcium ion binding GO:0005509
Zm.16992.1.A1_at	18.669	19.593	25.244	522.06	357.685	443.2	-21.0631	0.00312	20.7722	hypothetical protein LOC100279570	LOC100279570	100279570	NM_001152567	NP_001146039	transcription, DNA-dependent GO:0006351; regulation of transcription, DNA-dependent GO:0006355	DNA binding GO:0003677, sequence-specific DNA binding transcription factor activity GO:0003700, sequence-specific DNA binding GO:0043565
Zm.10410.1.S1_a_at	191.454	376.752	279.15	5267.14	5400.12	5855.04	-15.1534	0.00502	20.2232	ZIP zinc/iron transport family protein	LOC100281849	100281849	NM_001154769	NP_001148241	zinc ion transport GO:0006829, metal ion transport GO:0030001, transmembrane transport GO:0055085	zinc ion transmembrane transporter activity GO:0005385, metal ion transmembrane transporter activity GO:0046873
Zm.6023.1.S1_at	27.704	28.785	35.286	302.299	873.533	857.926	-8.35782	0.0141	20.0426	alternative oxidase AOX3 precursor	aox3	542676	NM_001112193	NP_001105663	respiratory gaseous exchange GO:0007585, electron transport chain GO:0022900, oxidation-reduction process GO:0055114	oxidoreductase activity GO:0016491, metal ion binding GO:0046872
Zm.4164.1.A1_x_at	1502.39	97.05	2239.74	14807.2	12831.6	13755.8	-3.03419	0.109	20.0027	hypothetical protein LOC100382488	LOC100382488	100382488
Zm.18682.1.A1_at	48.178	33.301	27.225	1091.16	357.021	854.925	-7.88135	0.0156	19.6824	ethylene response protein	TIDP3567	100216626	NM_001143039	NP_001136511	transcription, DNA-dependent GO:0006351; regulation of transcription, DNA-dependent GO:0006355; regulation of transcription, DNA-dependent GO:0006355	DNA binding GO:0003677, sequence-specific DNA binding transcription factor activity GO:0003700
Zm.8525.1.A1_at	28.256	25.353	25.285	558.423	603.153	400.126	-22.6588	0.00272	19.522	pnFL-2	LOC100281912	100281912	NM_001154831	NP_001148303
Zm.16176.1.A1_s_at	177.704	43.401	72.934	970.843	2148.43	1948.39	-6.14948	0.0249	19.3318	hypothetical protein LOC100273104	LOC100273104	100273104	NM_001147553	NP_001141025	response to oxidative stress GO:0006979, oxidation-reduction process GO:0055114	peroxidase activity GO:0004601, oxidoreductase activity GO:0016491, heme binding GO:0020037, metal ion binding GO:0046872
Zm.13232.1.S1_at	228.201	16.529	139.647	1418.86	1464.63	1827.87	-3.65717	0.0745	19.3198	LOC100285936	cl244_1	100285936	NM_001158825	NP_001152297	cellular amino acid metabolic process GO:0006520, carboxylic acid metabolic process GO:0019752	catalytic activity GO:0003824, lyase activity GO:0016829, carboxy-lyase activity GO:0016831, pyridoxal phosphate binding GO:0030170
Zm.9124.1.A1_at	40.669	37.493	49.268	820.749	762.152	851.635	-33.8567	0.00183	19.2121	hypothetical protein LOC100279644	LOC100279644	100279644	NM_001152635	NP_001146107	proteolysis GO:0006508	aspartic-type endopeptidase activity GO:0004190
Zm.6195.1.A1_at	109.739	70.03	94.68	2292.97	1272.66	1761.43	-13.706	0.00587	19.1878	hypothetical protein LOC100275106	LOC100275106	100275106
Zm.8307.1.S1_x_at	108.893	131.697	139.948	2245.34	1885.63	3015.34	-18.6592	0.00365	18.5287
Zm.9049.1.A1_x_at	14.622	9.481	11.711	215.563	193.282	247.345	-20.2686	0.0033	18.516
Zm.13162.1.A1_at	21.118	26.041	35.327	498.552	379.613	615.365	-14.1709	0.0056	18.1657	hypothetical protein LOC100383215	LOC100383215	100383215	NM_001175877	NP_001169348	glycerol metabolic process GO:0006071, lipid metabolic process GO:0006629	phosphoric diester hydrolase activity GO:0008081, glycerophosphodiester phosphodiesterase activity GO:0008889
Zm.10098.1.A1_at	49.35	41.239	131.298	904.23	1056.26	1664.75	-7.17504	0.0184	18.121	hypothetical protein LOC100272958	LOC100272958	100272958	NM_001147410	NP_001140882
Zm.18039.1.A1_at	44.361	45.394	41.238	1729.01	533.812	522.368	-7.28645	0.018	17.973	hypothetical protein LOC100191748	LOC100191748	100191748	NM_001137175	NP_001130647	lipid metabolic process GO:0006629	hydrolase activity GO:0016787; hydrolase activity, acting on ester bonds GO:0016788
Zm.11924.1.A1_at	22.137	34.672	32.026	482.293	526.968	546.61	-20.1176	0.00335	17.8125	hypothetical protein LOC100384448	LOC100384448	100384448	NM_001176984	NP_001170455
Zm.8748.1.A1_at	25.913	34.214	31.381	391.358	606.727	657.626	-15.9012	0.00486	17.7713	LOC100275684	TIDP2910	100275684	NM_001149712	NP_001143184
Zm.17533.1.S1_at	15.934	12.628	15.064	222.093	287.703	263.718	-27.7994	0.00221	17.7146	LOC100193668	IDP1614	100193668	NM_001138761	NP_001132233
Zm.4164.3.A1_s_at	1633.43	125.827	1827.56	13439.4	11628.6	12949.3	-3.27345	0.0929	17.5308	hypothetical protein LOC100275293, hypothetical protein LOC100278068, hypothetical protein LOC100382488, hypothetical protein LOC100383113	LOC100275293, LOC100278068, LOC100382488, LOC100383113	100275293, 100278068, 100382488, 100383113
Zm.4429.1.S1_at	45.733	29.502	40.105	700.237	667.353	613.316	-21.0878	0.00312	17.4315	hypothetical protein LOC100216759	LOC100216759	100216759	NM_001143160	NP_001136632	regulation of transcription, DNA-dependent GO:0006355	DNA binding GO:0003677, zinc ion binding GO:0008270
Zm.6195.1.A1_x_at	209.041	139.209	186.664	4018.82	2372.9	2997.16	-14.6692	0.00529	17.3931	hypothetical protein LOC100275106	LOC100275106	100275106
Zm.4340.1.A1_at	165.998	196.847	162.018	3873.99	2186.12	3272.82	-15.8173	0.00487	17.3642	orange pericarp2	orp2	732803			tryptophan biosynthetic process GO:0000162, tryptophan metabolic process GO:0006568, metabolic process GO:0008152, cellular amino acid biosynthetic process GO:0008652, aromatic amino acid family biosynthetic process GO:0009073	catalytic activity GO:0003824, tryptophan synthase activity GO:0004834, lyase activity GO:0016829, pyridoxal phosphate binding GO:0030170
Zm.15977.1.S1_at	30.537	38.926	33.595	442.992	757.168	605.555	-16.6624	0.0045	17.1975	hypothetical protein LOC100274845, LOC100278086	LOC100274845, pco091786	100274845, 100278086	NM_001149109, NM_001151478	NP_001142581, NP_001144950
Zm.4164.3.A1_x_at	2007.49	155.03	2905.36	17891.9	15376.4	15761.4	-3.06189	0.107	16.8634
Zm.13065.1.A1_at	102.065	374.705	101.015	2788.81	2156.13	2999.43	-6.30568	0.0239	16.7132	LOC100283462	pco143515	100283462	NM_001156363	NP_001149835		oxidoreductase activity GO:0016491
Zm.281.1.S1_at	98.506	126.86	94.46	1720.27	1249.21	2533.45	-12.5422	0.00659	16.6457	zeamatin precursor	sip1	542299	NM_001111886	NP_001105356	defense response GO:0006952, killing of cells of other organism GO:0031640, defense response to fungus GO:0050832
Zm.15532.1.S1_at	13.402	17.659	16.722	146.918	419.768	295.671	-8.78945	0.0128	16.6404	hypothetical protein LOC100279598	LOC100279598	100279598	NM_001152595	NP_001146067	oxidation-reduction process GO:0055114	monooxygenase activity GO:0004497, iron ion binding GO:0005506, electron carrier activity GO:0009055, oxidoreductase activity GO:0016491, heme binding GO:0020037, metal ion binding GO:0046872
Zm.4814.1.A1_a_at	185.806	481.699	105.685	4872.24	3444.52	2539.47	-5.8303	0.0277	16.5164	glutathione transferase5	gst5	542734	NM_001112244	NP_001105714		glutathione transferase activity GO:0004364, transferase activity GO:0016740
ZmAffx.7.1.S1_at	70.077	123.814	58.195	1129.14	1230.26	1603.46	-11.1693	0.00814	16.4006	monosaccharide transporter1	mstr1	542695	NM_001112211	NP_001105681	transport GO:0006810, carbohydrate transport GO:0008643, transmembrane transport GO:0055085	transporter activity GO:0005215, substrate-specific transmembrane transporter activity GO:0022891
ZmAffx.442.1.A1_at	1391.36	81.727	1564.3	10674.3	7601.22	8932.64	-2.85662	0.123	15.972	hypothetical protein LOC100276384	LOC100276384	100276384	NM_001150189	NP_001143661
Zm.15827.1.A1_at	56.522	136.568	77.933	917.037	2227.5	1167.96	-7.47213	0.0171	15.8288	LOC100275282	si829009d02d	100275282	NM_001149405	NP_001142877
Zm.16226.1.A1_at	22.318	19.362	14.756	213.862	249.351	449.225	-10.6889	0.0089	15.5457	zeamatin precursor	sip1	542299	NM_001111886	NP_001105356	defense response GO:0006952, killing of cells of other organism GO:0031640, defense response to fungus GO:0050832
Zm.12391.1.S1_at	36.367	42.714	37.16	625.293	568.699	605.207	-47.6047	0.000939	15.5062	endochitinase PR4	LOC100284387	100284387	NM_001157282	NP_001150754	carbohydrate metabolic process GO:0005975, chitin catabolic process GO:0006032, cell wall macromolecule catabolic process GO:0016998	chitinase activity GO:0004568, chitin binding GO:0008061
Zm.8571.1.A1_at	215.907	394.51	190.184	5298.42	2785.23	3984.46	-9.35695	0.0115	15.3683	hypothetical protein LOC100276153	LOC100276153	100276153	NM_001150008	NP_001143480
Zm.7659.1.S1_at	93.444	438.051	182.605	2982.97	3064.57	2909.66	-6.09022	0.0255	15.2671	phosphate transporter protein1	pht1	542180	NM_001111799	NP_001105269	transport GO:0006810, phosphate transport GO:0006817, transmembrane transport GO:0055085	transporter activity GO:0005215, inorganic phosphate transmembrane transporter activity GO:0005315
Zm.14845.1.S1_at	14.124	17.954	16.192	333.216	117.262	373.198	-7.26746	0.018	15.2569	LOC100277283	pco102445	100277283
Zm.11692.1.A1_at	32.355	19.107	32.728	539.871	265.857	474.519	-9.63424	0.0109	14.987
Zm.1489.1.A1_at	1466.02	111.517	1419.15	9969.71	8724.48	8871.67	-3.16391	0.0998	14.927	1-aminocyclopropane-1-carboxylate oxidase 1	LOC100283053	100283053	NM_001155955	NP_001149427	oxidation-reduction process GO:0055114	iron ion binding GO:0005506, oxidoreductase activity GO:0016491
Zm.168.1.A1_at	14.2	16.542	14.828	280.675	146.179	281.425	-12.1395	0.00704	14.9109	protein kinase1	ptk1	542378	NM_001111954	NP_001105424	protein phosphorylation GO:0006468, recognition of pollen GO:0048544	nucleotide binding GO:0000166, protein kinase activity GO:0004672, protein serine/threonine kinase activity GO:0004674, receptor activity GO:0004872, ATP binding GO:0005524, sugar binding GO:0005529, kinase activity GO:0016301, transferase activity GO:0016740
Zm.10032.1.S1_at	17.571	23.851	26.955	319.945	295.067	392.124	-17.6587	0.00414	14.8535	heat shock factor protein 4	LOC100283948	100283948	NM_001156846	NP_001150318	regulation of transcription, DNA-dependent GO:0006355; response to stress GO:0006950	DNA binding GO:0003677, sequence-specific DNA binding transcription factor activity GO:0003700, sequence-specific DNA binding GO:0043565
Zm.11757.1.A1_at	66.337	68.914	60.178	1554.29	605.46	940.471	-9.77765	0.0106	14.7623	LOC100277488	umc2062	100277488
Zm.549.1.A1_at	36.367	36.276	38.157	589.793	612.074	435.472	-24.5904	0.00257	14.6169	glutathione S-transferase GST 21	LOC541836	541836	NM_001111517	NP_001104987		glutathione transferase activity GO:0004364, transferase activity GO:0016740
Zm.8147.1.A1_s_at	23.193	22.005	19.267	302.126	235.306	429.593	-14.6377	0.00531	14.5902	LOC100273624	IDP610	100273624	NM_001148040	NP_001141512	metabolic process GO:0008152, oxidation-reduction process GO:0055114	catalytic activity GO:0003824, binding GO:0005488, oxidoreductase activity GO:0016491
Zm.12529.1.A1_at	32.635	31.792	31.634	727.929	558.632	239.96	-7.96294	0.0152	14.3792	LOC100282584	pco137991	100282584	NM_001155492	NP_001148964
ZmAffx.1073.1.A1_at	48.678	64.931	46.14	723.289	665.354	869.541	-20.0584	0.00334	14.2101	glyoxylate reductase	LOC100281069	100281069	NM_001153988	NP_001147460	metabolic process GO:0008152	catalytic activity GO:0003824; binding GO:0005488; oxidoreductase activity, acting on the CH-OH group of donors, NAD or NADP as acceptor GO:0016616; cofactor binding GO:0048037; NAD binding GO:0051287
Zm.7343.1.S1_at	64.158	70.957	52.158	1169.15	564.288	1016.18	-10.997	0.00839	14.1338	globulin3	glb3	541927	NM_001111590	NP_001105060		nutrient reservoir activity GO:0045735
Zm.9492.1.A1_at	18.378	17.882	20.979	324.252	221.96	267.611	-22.0388	0.0028	14.0839	WRKY11 - superfamily of TFs having WRKY and zinc finger domains	LOC100281232	100281232	NM_001154151	NP_001147623	transcription, DNA-dependent GO:0006351; regulation of transcription, DNA-dependent GO:0006355	DNA binding GO:0003677, sequence-specific DNA binding transcription factor activity GO:0003700, sequence-specific DNA binding GO:0043565
Zm.14664.1.A1_at	31.425	75.433	158.793	1097.95	854.943	1101.87	-5.54942	0.0308	14.0065	hypothetical protein LOC100274353	LOC100274353	100274353	NM_001148713	NP_001142185
Zm.12584.5.A1_at	161.62	11.41	107.509	1724.5	692.476	453.29	-2.88703	0.12	13.9769	LOC100272711	umc2194	100272711	NM_001147164	NP_001140636	negative regulation of translation GO:0017148	rRNA N-glycosylase activity GO:0030598
Zm.6151.1.A1_s_at	7.846	30.867	10.566	170.457	181.316	224.802	-6.21154	0.0245	13.9506	hypothetical protein LOC100274597	LOC100274597	100274597	NM_001159433	NP_001152905	carbon utilization GO:0015976	carbonate dehydratase activity GO:0004089, zinc ion binding GO:0008270, lyase activity GO:0016829
Zm.13241.1.S1_at	36.867	58.075	52.531	303.014	964.142	1005.95	-6.29638	0.0239	13.7736	alternative oxidase1	aox1	542074	NM_001111710	NP_001105180	respiratory gaseous exchange GO:0007585, electron transport chain GO:0022900, oxidation-reduction process GO:0055114	oxidoreductase activity GO:0016491, metal ion binding GO:0046872
Zm.246.1.A1_at	34.17	21.901	39.473	418.382	400.766	458.534	-14.43	0.00552	13.7554	glutathione transferase7	gst7	542587	NM_001112123	NP_001105593		glutathione transferase activity GO:0004364, transferase activity GO:0016740
Zm.7864.1.A1_at	158.764	82.271	165.355	2758.53	1126.3	1757.62	-7.60186	0.0165	13.6232	Hypothetical protein LOC100274980	LOC100274980	100274980	NM_001149211	NP_001142683
Zm.16900.1.A1_at	55.476	15.329	47.993	596.114	270.023	614.91	-5.32561	0.0337	13.4352
Zm.315.1.A1_at	24.837	39.476	29.053	226.843	551.238	541.786	-8.01853	0.0151	13.3482	peroxidase	pox2	542571	NM_001112110	NP_001105580	response to oxidative stress GO:0006979, hydrogen peroxide catabolic process GO:0042744, oxidation-reduction process GO:0055114	peroxidase activity GO:0004601, oxidoreductase activity GO:0016491, heme binding GO:0020037, metal ion binding GO:0046872
Zm.12078.1.S1_at	27.189	61.884	49.219	510.383	645.345	594.957	-10.1742	0.00979	13.3256	IAA-amino hydrolase ILR1	LOC100274355	100274355	NM_001148715	NP_001142187	metabolic process GO:0008152	protein binding GO:0005515, hydrolase activity GO:0016787
Zm.10101.1.A1_at	76.697	134.123	120.787	1612.37	1008.09	1735.22	-10.6625	0.00897	13.1423	Polygalacturonase inhibitor	LOC100280839	100280839	NM_001153759	NP_001147231		protein binding GO:0005515
Zm.18344.1.A1_at	15.749	17.706	16.626	118.363	266.66	327.755	-8.21874	0.0145	13.0675	major facilitator superfamily defense1	mfsd1	100273965	NM_001148352	NP_001141824	transmembrane transport GO:0055085
Zm.7459.1.A1_at	74.849	56.093	56.854	1072.57	554.583	891.345	-11.7959	0.00742	13.0475	Ethylene-responsive factor-like protein 1	LOC100280523	100280523	NM_001153441	NP_001146913	transcription, DNA-dependent GO:0006351; regulation of transcription, DNA-dependent GO:0006355; regulation of transcription, DNA-dependent GO:0006355	DNA binding GO:0003677, sequence-specific DNA binding transcription factor activity GO:0003700
Zm.16518.1.S1_at	810.436	37.463	1010.63	6152.24	3002.28	3623.54	-2.36198	0.176	12.9689	LOC100277605	gpm644	100277605	NM_001151118	NP_001144590	lipid transport GO:0006869
Zm.6779.2.S1_s_at	773.879	719.29	823.13	11633.8	8572.33	9670.53	-26.3012	0.00248	12.8157	hypothetical protein LOC100275106	LOC100275106	100275106
AFFX-Zm-gapdh-M_at	917.613	162.808	504.672	6361.96	4106.79	5990.07	-4.84765	0.0412	12.7564	LOC100037774	TIDP3317	100037774	NM_001112481	NP_001105951	glucose metabolic process GO:0006006, metabolic process GO:0008152, oxidation-reduction process GO:0055114, glucose metabolic process GO:0006006, metabolic process GO:0008152, oxidation-reduction process GO:0055114	catalytic activity GO:0003824, glyceraldehyde-3-phosphate dehydrogenase (NAD+) (phosphorylating) activity GO:0004365, binding GO:0005488, glyceraldehyde-3-phosphate dehydrogenase activity GO:0008943, oxidoreductase activity GO:0016491, NAD binding GO:0051287, catalytic activity GO:0003824, glyceraldehyde-3-phosphate dehydrogenase (NAD+) (phosphorylating) activity GO:0004365, binding GO:0005488, g…
Zm.11943.1.S1_at	16.05	21.584	20.979	291.567	245.705	209.575	-18.9678	0.00358	12.736	LOC100286107	pco110172(456)	100286107	NM_001158995	NP_001152467	metabolic process GO:0008152, cellular metabolic process GO:0044237	catalytic activity GO:0003824, binding GO:0005488, coenzyme binding GO:0050662
Zm.16341.1.S1_at	20.851	21.202	22.017	376.625	195.182	255.39	-13.1693	0.00627	12.4479	hypothetical protein LOC100278884	LOC100278884	100278884	NM_001152016	NP_001145488
Zm.389.1.S1_at	23.761	50.313	26.031	459.304	295.433	438.466	-9.16893	0.012	12.4114	ribosome-inactivating protein	RIP	541814	NM_001111495	NP_001104965	defense response GO:0006952, pathogenesis GO:0009405, negative regulation of translation GO:0017148	hydrolase activity GO:0016787, rRNA N-glycosylase activity GO:0030598
Zm.12907.1.A1_at	47.477	127.543	64.235	820.141	850.46	1047.33	-8.31704	0.0141	12.3378
Zm.17344.1.S1_at	33.259	31.838	34.492	283.27	458.606	523.729	-13.3413	0.00611	12.3044	hypothetical protein LOC100382154	LOC100382154	100382154	NM_001174914	NP_001168385
Zm.17243.1.S1_at	38.143	39.279	47.701	483.86	493.586	513.765	-34.319	0.00182	11.9742	LOC100192864	pco144723	100192864	NM_001138053	NP_001131525	protein phosphorylation GO:0006468, signal transduction GO:0007165	nucleotide binding GO:0000166, protein kinase activity GO:0004672, protein serine/threonine kinase activity GO:0004674, ATP binding GO:0005524, kinase activity GO:0016301, transferase activity GO:0016740
Zm.11612.1.A1_at	49.523	26.722	50.013	350.701	432.065	744.809	-8.11685	0.0147	11.947	hypothetical protein LOC100501638	LOC100501638	100501638	NM_001196319	NP_001183248	lipid metabolic process GO:0006629	hydrolase activity, acting on ester bonds GO:0016788
Zm.17839.1.S1_at	929.251	519.194	429.789	6413.92	7617.6	6927.98	-10.3914	0.00943	11.7745	glutathione S-transferase2	gst2	542311	NM_001111896	NP_001105366		glutathione transferase activity GO:0004364, transferase activity GO:0016740
Zm.2859.1.A1_a_at	247.077	218.437	227.659	2691.32	2664.53	2777.27	-64.3343	0.000621	11.7468	alcohol dehydrogenase2	adh2	542364	NM_001111940	NP_001105410	metabolic process GO:0008152, oxidation-reduction process GO:0055114	catalytic activity GO:0003824, alcohol dehydrogenase (NAD) activity GO:0004022, binding GO:0005488, zinc ion binding GO:0008270, oxidoreductase activity GO:0016491, metal ion binding GO:0046872
Zm.6367.1.S1_at	32.08	32.516	28.918	624.69	265.196	287.919	-8.9145	0.0125	11.6502	1-aminocyclopropane-1-carboxylate synthase7	acs7	100279981	NM_001152929	NP_001146401	biosynthetic process GO:0009058	catalytic activity GO:0003824; transferase activity, transferring nitrogenous groups GO:0016769; 1-aminocyclopropane-1-carboxylate synthase activity GO:0016847; pyridoxal phosphate binding GO:0030170
Zm.10319.1.S1_at	41.536	51.577	41.651	693.783	333.51	598.472	-10.428	0.00936	11.5777
Zm.2233.1.A1_at	67.025	85.269	66.787	723.217	929.832	857.199	-22.2584	0.00276	11.473	hypothetical protein LOC100502520	LOC100502520	100502520	NM_001196998	NP_001183927	potassium ion transport GO:0006813	potassium ion transmembrane transporter activity GO:0015079
Zm.7909.1.A1_at	85.701	248.859	138.413	1363.88	1578.65	2032.62	-7.3854	0.0175	11.4025	acc oxidase	LOC100273458	100273458	NM_001147895	NP_001141367	oxidation-reduction process GO:0055114	oxidoreductase activity GO:0016491
Zm.1826.1.A1_at	86.35	39.148	80.221	1021.32	549.802	713.875	-7.85681	0.0156	11.3914	nitrate reductase	NAR1S	542278			oxidation-reduction process GO:0055114	oxidoreductase activity GO:0016491, heme binding GO:0020037, molybdenum ion binding GO:0030151, metal ion binding GO:0046872
Zm.6169.1.A1_at	626.471	343.341	530.042	5701.47	5222.18	5518.82	-13.3915	0.00607	11.2958	fructokinase 1	frk1	542107	NM_001111740	NP_001105210	carbohydrate metabolic process GO:0005975, D-ribose metabolic process GO:0006014	nucleotide binding GO:0000166, ribokinase activity GO:0004747, ATP binding GO:0005524, fructokinase activity GO:0008865, kinase activity GO:0016301, transferase activity GO:0016740
Zm.8113.1.S1_at	36.397	30.493	48.704	242.435	579.795	546.693	-7.73784	0.0161	11.2441
Zm.15859.1.A1_at	192.96	127.312	182.793	1893.63	1315.36	2518.38	-10.5489	0.00918	11.1786	glutamine synthetase3	gln3	542215	NM_001111827	NP_001105297	glutamine biosynthetic process GO:0006542, nitrogen compound metabolic process GO:0006807	nucleotide binding GO:0000166, catalytic activity GO:0003824, glutamate-ammonia ligase activity GO:0004356, ATP binding GO:0005524, ligase activity GO:0016874
Zm.9754.1.A1_at	17.147	104.808	29.867	595.011	409.092	288.125	-4.1599	0.057	10.9324	cytokinin oxidase 2	cko2	542507	NM_001112056	NP_001105526	cytokinin metabolic process GO:0009690, oxidation-reduction process GO:0055114	catalytic activity GO:0003824, oxidoreductase activity GO:0016491, cytokinin dehydrogenase activity GO:0019139, flavin adenine dinucleotide binding GO:0050660
Zm.9391.1.A2_at	33.125	46.827	81.504	832.387	473.027	405.142	-6.96901	0.0194	10.806	LOC100279653	pco120449	100279653	NM_001152642	NP_001146114
Zm.1495.1.A1_at	318.545	1093.09	588.271	5607.96	6445.87	7115.58	-6.55999	0.022	10.7886	Asr protein	LOC100127507	100127507	NM_001112764	NP_001106235	response to stress GO:0006950
Zm.10022.1.A1_at	13.93	12.45	12.589	78.947	208.319	166.062	-8.05237	0.015	10.7748
Zm.8470.1.S1_at	23.771	24.32	23.935	213.008	245.293	325.46	-18.999	0.00357	10.7113	sucrose-phosphatase	LOC542661	542661	NM_001112182	NP_001105652	sucrose biosynthetic process GO:0005986, metabolic process GO:0008152	magnesium ion binding GO:0000287, catalytic activity GO:0003824, hydrolase activity GO:0016787, phosphatase activity GO:0016791, sucrose-phosphate phosphatase activity GO:0050307
Zm.10238.1.A1_at	116.617	83.851	100.793	1002.31	1030.74	1153.96	-22.5982	0.00271	10.6549	hypothetical protein LOC100274322	LOC100274322	100274322	NM_001148685	NP_001142157	metabolic process GO:0008152	transferase activity GO:0016740; transferase activity, transferring glycosyl groups GO:0016757; transferase activity, transferring hexosyl groups GO:0016758
Zm.12550.1.A1_at	22.735	35.351	50.423	257.847	428.711	437.899	-8.1955	0.0145	10.6103	Hypothetical protein LOC100276009	LOC100276009	100276009	NM_001149903	NP_001143375
Zm.10172.1.A1_at	17.373	27.164	20.565	329.883	141.871	240.649	-8.44489	0.0138	10.5087	LOC100273092	pco133091	100273092	NM_001147541	NP_001141013	regulation of transcription, DNA-dependent GO:0006355	DNA binding GO:0003677
Zm.16293.1.S1_at	41.718	107.882	47.569	488.623	687.717	733.805	-7.27659	0.018	10.4823	LOC100283806	si605064b07	100283806	NM_001156704	NP_001150176	glycerol metabolic process GO:0006071, lipid metabolic process GO:0006629	phosphoric diester hydrolase activity GO:0008081, glycerophosphodiester phosphodiesterase activity GO:0008889
Zm.13133.1.S1_at	14.778	16.62	16.18	220.5	117.508	174.799	-12.5355	0.00659	10.4455	hypothetical protein LOC100274058	LOC100274058	100274058	NM_001148437	NP_001141909	oxidation-reduction process GO:0055114	iron ion binding GO:0005506; oxidoreductase activity GO:0016491; oxidoreductase activity, acting on paired donors, with incorporation or reduction of molecular oxygen GO:0016705; L-ascorbic acid binding GO:0031418
Zm.13002.1.S1_at	218.177	133.084	171.01	1505.79	1700.22	2111.65	-13.4251	0.00604	10.2876
Zm.1843.1.A1_at	211.357	1046.46	307.079	4391.79	4085.4	4118.8	-4.81876	0.0417	10.2854	hypothetical protein LOC100280169	LOC100280169	100280169	NM_001153101	NP_001146573	proteolysis GO:0006508, lipid metabolic process GO:0006629	aspartic-type endopeptidase activity GO:0004190, peptidase activity GO:0008233, hydrolase activity GO:0016787
Zm.13480.1.S1_at	38.423	37.832	32.041	593.449	303.99	278.293	-9.46045	0.0113	10.2534	LOC100283169	umc2388	100283169	NM_001156071	NP_001149543	oxidation-reduction process GO:0055114	iron ion binding GO:0005506, oxidoreductase activity GO:0016491
Zm.10489.1.S1_at	15.298	18.358	12.371	192.166	115.539	167.425	-12.2396	0.0069	10.228	LOC100283368	pco122768	100283368	NM_001156269	NP_001149741	protein phosphorylation GO:0006468, signal transduction GO:0007165	nucleotide binding GO:0000166, protein kinase activity GO:0004672, protein serine/threonine kinase activity GO:0004674, ATP binding GO:0005524, kinase activity GO:0016301, transferase activity GO:0016740
Zm.9205.1.A1_at	36.361	40.409	52.539	333.313	493.214	500.261	-13.4891	0.00602	10.2133
Zm.18954.1.A1_at	37.659	80.766	45.384	607.099	361.006	662.943	-7.78874	0.0159	10.1722	hypothetical protein LOC100273399	LOC100273399	100273399	NM_001147836	NP_001141308
Zm.6151.1.A1_at	24.54	60.948	25.106	269.528	384.396	374.345	-7.21721	0.0182	10.1084	hypothetical protein LOC100274597	LOC100274597	100274597	NM_001159433	NP_001152905	carbon utilization GO:0015976	carbonate dehydratase activity GO:0004089, zinc ion binding GO:0008270, lyase activity GO:0016829
Zm.3568.2.A1_a_at	28.024	240.605	56.852	593.899	966.776	672.276	-3.5496	0.0791	10.0231	ATFP4	LOC100286051	100286051	NM_001158939	NP_001152411
Zm.8773.1.A1_at	43.125	130.712	47.565	809.081	470.375	700.107	-5.90232	0.0271	9.97904	hypothetical protein LOC100274036	LOC100274036	100274036	NM_001148419	NP_001141891	regulation of transcription, DNA-dependent GO:0006355	DNA binding GO:0003677
Zm.558.1.S1_s_at	76.408	236.908	369.963	2219.31	1463.21	2046.76	-4.72804	0.0434	9.97481	LOC541848, glutathione S-transferase GSTU6, glutathione S-transferase GST 33	gpm198, LOC100281103, LOC541844	100281103, 541844, 541848	NM_001111523, NM_001111527, NM_001154022	NP_001104993, NP_001104997, NP_001147494		glutathione transferase activity GO:0004364, transferase activity GO:0016740
Zm.10136.1.A1_at	17.115	21.204	19.691	207.589	188.96	179.952	-30.4324	0.00196	9.95919
Zm.12113.1.A1_at	30.646	110.811	42.863	932.96	274.999	557.116	-4.39114	0.051	9.93951	hypothetical protein LOC100384376	LOC100384376	100384376	NM_001176919	NP_001170390	regulation of transcription, DNA-dependent GO:0006355	DNA binding GO:0003677
Zm.4465.1.A1_at	87.853	68.652	77.892	877.265	821.943	638.094	-19.0671	0.0036	9.93085
Zm.10134.1.A1_at	40.938	35.646	40.64	148.96	690.929	555.396	-4.75829	0.0428	9.87802	glutathione S-transferase	LOC100281369	100281369	NM_001154287	NP_001147759		transferase activity GO:0016740
Zm.19307.1.S1_at	90.705	39.101	120.293	734.382	752.228	743.7	-6.7832	0.0205	9.87502
Zm.7517.1.A1_at	92.79	143.524	104.057	1088.13	1010.76	1211.13	-16.2703	0.00466	9.86908	hypothetical protein LOC100217133	LOC100217133	100217133	NM_001143501	NP_001136973		acid phosphatase activity GO:0003993, hydrolase activity GO:0016787, metal ion binding GO:0046872
Zm.6107.1.A1_at	965.991	66.986	905.588	4283.68	2983.87	4370.82	-2.57596	0.15	9.84215	allene oxide synthase1	aos1	542150	NM_001111774	NP_001105244		monooxygenase activity GO:0004497, iron ion binding GO:0005506, electron carrier activity GO:0009055, heme binding GO:0020037
Zm.17271.5.A1_at	155.247	35.341	172.287	874.126	1042.97	986.793	-4.44576	0.0496	9.83651	hypothetical protein LOC100276951	LOC100276951	100276951	NM_001150639	NP_001144111		serine-type endopeptidase inhibitor activity GO:0004867
Zm.9957.1.A1_at	96.96	98.309	86.445	873.878	1100.33	815.37	-23.0114	0.0027	9.83559	LOC100274378	cl32678_1b	100274378	NM_001148738	NP_001142210
Zm.16911.1.A1_at	1276.19	53.579	4755.59	6589.22	6585.08	7023.43	-1.71302	0.29	9.78614	hypothetical protein LOC100501869	LOC100501869	100501869	NM_001196510	NP_001183439	nucleosome assembly GO:0006334	DNA binding GO:0003677
Zm.2749.1.A1_at	53.583	75.643	54.658	441.371	849.817	552.434	-10.2554	0.00965	9.77958
Zm.783.1.S1_at	78.582	91.41	75.07	797.153	733.883	857.142	-30.5748	0.00202	9.76066	LOC100284823	umc1509	100284823	NM_001157718	NP_001151190	lipid metabolic process GO:0006629, metabolic process GO:0008152	hydrolase activity GO:0016787
Zm.3225.1.S1_at	72.894	326.248	100.868	1047.11	1779.83	1189.21	-4.71807	0.0436	9.73968	LOC100191257	pco137346	100191257	NM_001136691	NP_001130163
Zm.9347.1.A1_at	80.684	166.46	155.075	1546.73	803.852	1527.55	-7.19006	0.0184	9.69723	hypothetical protein LOC100278231	LOC100278231	100278231	NM_001151573	NP_001145045
Zm.556.2.A1_x_at	79.765	115.727	76.519	1237.22	765.446	678.799	-10.0641	0.0099	9.69084	glutathione transferase31	gst31	541842	NM_001111521	NP_001104991		glutathione transferase activity GO:0004364, transferase activity GO:0016740
Zm.4138.1.A1_at	47.625	34.652	70.202	525.788	358.132	555.915	-9.20239	0.0119	9.66757
Zm.6663.1.A1_at	51.078	42.831	56.175	608.204	380.727	471.415	-14.4161	0.00547	9.6127	hypothetical protein LOC100279578	LOC100279578	100279578	NM_001152575	NP_001146047	protein dephosphorylation GO:0006470	catalytic activity GO:0003824, phosphoprotein phosphatase activity GO:0004721, protein serine/threonine phosphatase activity GO:0004722, hydrolase activity GO:0016787, metal ion binding GO:0046872
Zm.4302.1.A1_x_at	53.351	44.426	17.635	358.958	345.293	294.293	-6.48723	0.0226	9.55618	LOC100283958, protease inhibitor/seed storage/LTP family protein, protease inhibitor/seed storage/LTP family protein	cl17328_1, LOC100280885, LOC100281222	100280885, 100281222, 100283958	NM_001153805, NM_001154141, NM_001156856	NP_001147277, NP_001147613, NP_001150328	lipid transport GO:0006869	peptidase activity GO:0008233
Zm.18425.1.A1_at	68.097	21.172	46.124	303.731	495.216	384.046	-6.07503	0.0255	9.54144	disulfide oxidoreductase/ monooxygenase/ oxidoreductase, disulfide oxidoreductase/ monooxygenase/ oxidoreductase	LOC100280723, LOC100282971	100280723, 100282971	NM_001153643, NM_001159466	NP_001147115, NP_001152938	oxidation-reduction process GO:0055114	monooxygenase activity GO:0004497, flavin-containing monooxygenase activity GO:0004499, flavin adenine dinucleotide binding GO:0050660, NADP binding GO:0050661
Zm.10103.1.A1_at	120.156	291.209	85.46	1053.01	1636.98	1501.06	-5.78793	0.0281	9.52912	LOC100275728, hypothetical protein LOC100277770, hypothetical protein LOC100303893, hypothetical protein LOC100381311	AY106736, LOC100277770, LOC100303893, LOC100381311	100275728, 100277770, 100303893, 100381311
Zm.4160.1.A1_at	31.199	32.949	36.01	554.161	187.96	305.062	-7.1376	0.0186	9.50375	LOC100281067	pco128943b	100281067	NM_001153986	NP_001147458	metabolic process GO:0008152	transferase activity GO:0016740; transferase activity, transferring glycosyl groups GO:0016757; transferase activity, transferring hexosyl groups GO:0016758
Zm.3396.1.S1_at	78.68	48.35	77.059	572.608	615.163	698.126	-13.264	0.00618	9.4312	LOC100281705	pco070301	100281705	NM_001154625	NP_001148097
Zm.556.1.S1_a_at	81.424	93.798	103.824	1396.18	772.201	616.213	-8.83783	0.0127	9.4273	glutathione transferase31	gst31	541842	NM_001111521	NP_001104991		glutathione transferase activity GO:0004364, transferase activity GO:0016740
Zm.9302.1.A1_at	78.653	88.151	82.154	767.353	699	886.606	-29.2278	0.00199	9.41622	hypothetical protein LOC100192520	LOC100192520	100192520	NM_001137740	NP_001131212		inositol or phosphatidylinositol phosphatase activity GO:0004437
Zm.556.1.S1_x_at	82.118	101.559	113.892	1501.87	805.727	655.29	-8.39711	0.0139	9.41601	glutathione transferase31	gst31	541842	NM_001111521	NP_001104991		glutathione transferase activity GO:0004364, transferase activity GO:0016740
Zm.13728.2.S1_a_at	130.293	21.62	111.293	612.788	620.949	682.344	-3.8935	0.0655	9.39091	alpha-expansin 4	expA4	541906			plant-type cell wall organization GO:0009664
Zm.1555.1.A1_at	15.411	11.684	11.809	54.931	192.077	166.224	-5.51823	0.0311	9.37805
Zm.10167.1.A1_at	684.183	589.675	996.571	8356.06	5228.71	7437.88	-10.6091	0.00905	9.31502	hypothetical protein LOC100274618, hypothetical protein LOC100275328, hypothetical protein LOC100384313	LOC100274618, LOC100275328, LOC100384313	100274618, 100275328, 100384313
Zm.561.1.A1_at	48.182	71.055	56.135	552.968	544.707	492.96	-18.6896	0.00365	9.17603	glutathione transferase23	gst23	541845	NM_001111524	NP_001104994		glutathione transferase activity GO:0004364, transferase activity GO:0016740
Zm.14513.1.A1_at	674.248	410.957	756.626	5119.78	5407.96	5848.87	-11.5942	0.00757	9.17529	Histone H3.2	H3C4	100192589	NM_001137804	NP_001131276	nucleosome assembly GO:0006334	DNA binding GO:0003677
Zm.4051.1.A1_at	50.054	21.495	47.463	258.46	385.434	390.344	-7.25117	0.0181	9.13179	protein SUR2	LOC100282881	100282881	NM_001155787	NP_001149259	fatty acid biosynthetic process GO:0006633, oxidation-reduction process GO:0055114	iron ion binding GO:0005506, oxidoreductase activity GO:0016491
Zm.18148.1.A1_at	46.773	129.626	73.323	932.962	490.702	736.069	-6.32312	0.0237	9.11781	Protein kinase	LOC100281111	100281111	NM_001154030	NP_001147502		kinase activity GO:0016301
Zm.4302.2.A1_a_at	48.667	44.458	23.986	343.755	369.563	295.293	-9.46168	0.0113	8.97466	LOC100283958, protease inhibitor/seed storage/LTP family protein, protease inhibitor/seed storage/LTP family protein	cl17328_1, LOC100280885, LOC100281222	100280885, 100281222, 100283958	NM_001153805, NM_001154141, NM_001156856	NP_001147277, NP_001147613, NP_001150328	lipid transport GO:0006869	peptidase activity GO:0008233
Zm.3633.1.A1_at	358.498	75.048	302.715	1907.6	1592.35	1928.59	-4.39108	0.051	8.95986	beta glucosidase1	glu1	542414	NM_001111984	NP_001105454	carbohydrate metabolic process GO:0005975, metabolic process GO:0008152, cytokinin mediated signaling pathway GO:0009736	catalytic activity GO:0003824; hydrolase activity, hydrolyzing O-glycosyl compounds GO:0004553; beta-glucosidase activity GO:0008422; hydrolase activity GO:0016787; hydrolase activity, acting on glycosyl bonds GO:0016798; cation binding GO:0043169
Zm.13975.1.A1_at	20.497	22.152	19.286	155.855	142.414	281.572	-10.0695	0.0099	8.93649	LOC100282122	pco096967	100282122	NM_001155035	NP_001148507	metabolic process GO:0008152, oxidation-reduction process GO:0055114	catalytic activity GO:0003824, binding GO:0005488, oxidoreductase activity GO:0016491
Zm.11645.1.A1_at	24.855	33.553	17.956	217.955	186.46	262.131	-10.6461	0.009	8.92687
Zm.12601.1.S1_at	18.075	15.697	19.413	252.314	121.379	126.65	-8.91294	0.0125	8.89682
Zm.13900.1.S1_at	81.454	37.55	80.305	423.733	597.555	680.883	-7.47405	0.0171	8.8871	hypothetical protein LOC100272412, hypothetical protein LOC100382726, LOC541727	LOC100272412, LOC100382726, siaf099381	100272412, 100382726, 541727	NM_001146890, NM_001175445	NP_001140362, NP_001168916	regulation of transcription, DNA-dependent GO:0006355	DNA binding GO:0003677
Zm.556.2.A1_a_at	81.106	101.514	89.963	1286.63	653.695	611.71	-8.85752	0.0126	8.85614	glutathione transferase31	gst31	541842	NM_001111521	NP_001104991		glutathione transferase activity GO:0004364, transferase activity GO:0016740
Zm.10333.1.A1_at	56.23	44.5	71.887	752.098	344.896	480.168	-8.22761	0.0144	8.84691	hypothetical protein LOC100279061	LOC100279061	100279061
ZmAffx.162.1.A1_at	176.356	368.492	219.957	1237.41	2677.21	2956	-6.19503	0.0246	8.81552	Hypothetical protein LOC100193115	LOC100193115	100193115			metabolic process GO:0008152	N-acetyltransferase activity GO:0008080, transferase activity GO:0016740
Zm.9070.1.A1_at	21.871	46.753	22.31	376.814	150.61	274.409	-5.92486	0.0269	8.80509	drought-induced protein 1	LOC100280957	100280957	NM_001153877	NP_001147349	protein folding GO:0006457	heat shock protein binding GO:0031072, unfolded protein binding GO:0051082
Zm.9315.1.S1_at	177.469	319.787	146.467	1855.56	1566.42	1926.91	-8.91941	0.0125	8.7668	LOC100274732	IDP2448a	100274732	NM_001149028	NP_001142500
Zm.9574.1.A1_at	34.612	35.285	34.672	192.289	362.626	404.186	-9.35005	0.0115	8.73099	hypothetical protein LOC100275325	LOC100275325	100275325
Zm.11861.1.A1_at	131.972	47.292	93.324	435.309	1249.19	708.428	-5.05163	0.0377	8.71267	carbonic anhydrase	LOC100280638	100280638	NM_001153556	NP_001147028	one-carbon metabolic process GO:0006730	carbonate dehydratase activity GO:0004089, zinc ion binding GO:0008270
Zm.9749.1.S1_a_at	29.318	58.559	31.22	302.516	306.839	380.187	-9.28741	0.0116	8.69955	hypothetical protein LOC100502335	LOC100502335	100502335	NM_001196813	NP_001183742	carbohydrate metabolic process GO:0005975	catalytic activity GO:0003824; hydrolase activity, hydrolyzing O-glycosyl compounds GO:0004553; cation binding GO:0043169
Zm.7791.1.A1_at	51.82	373.93	144.826	1344.77	1045.23	1303.26	-3.7498	0.0709	8.67464	epoxide hydrolase 2, hypothetical protein LOC100382245, LOC100191966	LOC100284834, LOC100382245, pco095801	100191966, 100284834, 100382245	NM_001137390, NM_001157729, NM_001174998	NP_001130862, NP_001151201, NP_001168469		catalytic activity GO:0003824, hydrolase activity GO:0016787
Zm.10833.1.S1_at	30.204	43.33	46.583	443.793	434.715	201.96	-7.38316	0.0175	8.6137	Hypothetical protein LOC100273349	LOC100273349	100273349	NM_001147790	NP_001141262	ubiquitin-dependent protein catabolic process GO:0006511	protein binding GO:0005515
Zm.17621.1.S1_at	11.866	9.654	9.085	58.528	166.309	67.336	-6.37364	0.0233	8.57166
ZmAffx.1178.1.S1_at	97.448	110.12	128.142	962.117	832.003	1045.61	-20.6304	0.0032	8.47481	hypothetical protein LOC100272910	LOC100272910	100272910	NM_001147362	NP_001140834		transferase activity, transferring glycosyl groups GO:0016757
Zm.4164.3.A1_at	3774.96	512.123	5350.34	18692.6	18173.4	18443.1	-2.9213	0.118	8.46104
Zm.12114.1.S1_at	82.23	45.014	90.087	612.796	533.991	616.014	-9.58914	0.011	8.45535	DNA-binding protein RAV1	LOC100284738	100284738	NM_001157633	NP_001151105	transcription, DNA-dependent GO:0006351; regulation of transcription, DNA-dependent GO:0006355; regulation of transcription, DNA-dependent GO:0006355	DNA binding GO:0003677, sequence-specific DNA binding transcription factor activity GO:0003700
Zm.16259.3.A1_a_at	173.456	76.921	571.078	1548.31	1521.65	1913.28	-3.62587	0.0759	8.39475	hypothetical protein LOC100273269	LOC100273269	100273269	NM_001147710	NP_001141182	nucleosome assembly GO:0006334	DNA binding GO:0003677
Zm.15826.1.A1_at	301.809	152.513	331.967	1796.62	2105.78	2358.93	-8.25073	0.0144	8.35892	histone H4	H4C14	100192931	NM_001138113	NP_001131585	nucleosome assembly GO:0006334, cytoskeleton organization GO:0007010	DNA binding GO:0003677, actin binding GO:0003779
Zm.13093.1.S1_at	42.825	19.47	41.915	243.781	285.89	292.786	-7.99577	0.0152	8.35806							protein binding GO:0005515, zinc ion binding GO:0008270, metal ion binding GO:0046872
Zm.1143.1.S1_at	128.898	263.588	105.594	1646.59	942.641	1341.45	-6.58827	0.0218	8.34124
Zm.16176.1.A1_at	77.475	46.127	52.695	292.397	634.066	585.833	-7.28408	0.018	8.32401	hypothetical protein LOC100273104	LOC100273104	100273104	NM_001147553	NP_001141025	response to oxidative stress GO:0006979, oxidation-reduction process GO:0055114	peroxidase activity GO:0004601, oxidoreductase activity GO:0016491, heme binding GO:0020037, metal ion binding GO:0046872
Zm.10219.3.A1_at	150.42	65.6	158.952	1363.62	714.589	914.087	-6.16983	0.0248	8.28106	anthranilate synthase component II	LOC100286252	100286252	NM_001159139	NP_001152611	glutamine metabolic process GO:0006541, metabolic process GO:0008152, biosynthetic process GO:0009058	catalytic activity GO:0003824, anthranilate synthase activity GO:0004049
Zm.1444.2.A1_x_at	108.537	501.196	121.404	2445.66	936.935	1583.62	-3.72132	0.072	8.19055
Zm.4596.1.A1_at	177.178	129.99	154.621	1109.52	1241.6	1388.88	-18.9455	0.00358	8.1295	lipoxygenase	LOX4	100037803	NM_001112504	NP_001105974	fatty acid biosynthetic process GO:0006633, lipid biosynthetic process GO:0008610, oxylipin biosynthetic process GO:0031408, oxidation-reduction process GO:0055114	iron ion binding GO:0005506; lipoxygenase activity GO:0016165; oxidoreductase activity GO:0016491; oxidoreductase activity, acting on single donors with incorporation of molecular oxygen, incorporation of two atoms of oxygen GO:0016702; metal ion binding GO:0046872
Zm.1208.3.A1_a_at	404.588	232.696	382.969	2372.91	2662.46	2943.22	-11.1555	0.00814	8.01937	histone H4	H4C14	100192931	NM_001138113	NP_001131585	nucleosome assembly GO:0006334, cytoskeleton organization GO:0007010	DNA binding GO:0003677, actin binding GO:0003779
Zm.16353.1.S1_at	60.644	68.499	67.121	577.626	381.484	651.85	-12.4977	0.00661	8.0164
Zm.15959.2.S1_at	88.485	43.779	78.796	523.522	484.684	614.38	-9.08733	0.0122	7.99335	histone2b2	his2b2	100193014	NM_001138182	NP_001131654	nucleosome assembly GO:0006334	DNA binding GO:0003677
Zm.631.1.S1_at	39.044	25.418	40.065	213.156	302.909	314.196	-10.7938	0.00873	7.99069	recombination protein51 gene a	rad51a	541709	NM_001111448	NP_001104918	DNA metabolic process GO:0006259, DNA repair GO:0006281, DNA recombination GO:0006310, response to DNA damage stimulus GO:0006974	nucleotide binding GO:0000166, DNA binding GO:0003677, damaged DNA binding GO:0003684, protein binding GO:0005515, ATP binding GO:0005524, DNA-dependent ATPase activity GO:0008094, nucleoside-triphosphatase activity GO:0017111
Zm.14513.9.S1_at	159.357	78.156	146.964	851.744	960.253	1140.18	-8.63652	0.0132	7.98684	Histone H3.2	H3C4	100192589	NM_001137804	NP_001131276	nucleosome assembly GO:0006334	DNA binding GO:0003677
Zm.11629.1.A1_at	203.514	161.126	188.573	1526.94	1349.32	1497.55	-26.296	0.00245	7.93158	hypothetical protein LOC100272434	LOC100272434	100272434	NM_001146909	NP_001140381		protein binding GO:0005515, zinc ion binding GO:0008270, metal ion binding GO:0046872
Zm.807.1.A1_at	270.062	148.48	305.074	1638.29	1860.42	1991.1	-9.00538	0.0123	7.91625	hypothetical protein LOC100216722	LOC100216722	100216722	NM_001143127	NP_001136599	cysteine biosynthetic process from serine GO:0006535, metabolic process GO:0008152, cellular amino acid biosynthetic process GO:0008652, cysteine biosynthetic process GO:0019344	catalytic activity GO:0003824, cysteine synthase activity GO:0004124, transferase activity GO:0016740, lyase activity GO:0016829, pyridoxal phosphate binding GO:0030170
ZmAffx.996.1.A1_at	111.237	791.713	264.751	2328.71	2282.33	2150.76	-3.63354	0.0756	7.88514	hypothetical protein LOC100382073	LOC100382073	100382073	NM_001174836	NP_001168307		oxidoreductase activity GO:0016491
Zm.10850.1.S1_at	87.195	91.314	88.466	700.682	691.467	699.64	-144.405	0.000123	7.83646	ZIM motif family protein	LOC100283151	100283151	NM_001156053	NP_001149525
Zm.10097.1.A1_at	308.016	209.983	293.656	2530.9	1715.73	2093.74	-12.4895	0.00661	7.82258	LOC100282770	pco131730(580)	100282770	NM_001155676	NP_001149148	oxidation-reduction process GO:0055114	cysteamine dioxygenase activity GO:0047800
Zm.274.1.A1_at	2069.09	528.379	2062.14	10539.9	9778.93	10466.6	-4.51979	0.0478	7.8216	LOC100037774	TIDP3317	100037774	NM_001112481	NP_001105951	glucose metabolic process GO:0006006, metabolic process GO:0008152, oxidation-reduction process GO:0055114	catalytic activity GO:0003824, glyceraldehyde-3-phosphate dehydrogenase (NAD+) (phosphorylating) activity GO:0004365, binding GO:0005488, glyceraldehyde-3-phosphate dehydrogenase activity GO:0008943, oxidoreductase activity GO:0016491, NAD binding GO:0051287
Zm.10523.1.A1_at	171.483	87.702	189.721	1538.28	852.614	1034.58	-6.89597	0.0198	7.80554	hypothetical protein LOC100273216	LOC100273216	100273216	NM_001147658	NP_001141130
Zm.16259.3.A1_x_at	354.09	164.548	1039.69	2899.23	2960.61	3279.75	-3.81904	0.0683	7.74577	hypothetical protein LOC100273269	LOC100273269	100273269	NM_001147710	NP_001141182	nucleosome assembly GO:0006334	DNA binding GO:0003677
Zm.15959.2.S1_x_at	109.517	45.966	98.843	596.96	529.991	728.488	-7.07494	0.0189	7.73733	histone2b2	his2b2	100193014	NM_001138182	NP_001131654	nucleosome assembly GO:0006334	DNA binding GO:0003677
Zm.564.1.S1_a_at	69.708	84.017	117.793	777.388	553.46	735.066	-10.9763	0.00841	7.71069	LOC541848	gpm198	541848	NM_001111527	NP_001104997		glutathione transferase activity GO:0004364, transferase activity GO:0016740
Zm.16740.1.S1_at	161.075	67.949	179.084	898.009	908.039	1089.05	-6.50918	0.0224	7.68051						nucleosome assembly GO:0006334	DNA binding GO:0003677
Zm.11191.1.A1_at	30.663	30.036	41.953	184.218	318.671	297.744	-10.0128	0.0101	7.67656
Zm.708.1.A1_at	124.793	54.569	66.312	435.929	835.854	557.54	-6.49323	0.0225	7.6624	phenylalanine ammonia-lyase	LOC100281042	100281042	NM_001153961	NP_001147433	L-phenylalanine catabolic process GO:0006559, biosynthetic process GO:0009058, phenylpropanoid metabolic process GO:0009698	catalytic activity GO:0003824, lyase activity GO:0016829, ammonia-lyase activity GO:0016841
Zm.10177.1.A1_at	230.394	441.376	215.369	1841.54	2311.3	2312.56	-8.44774	0.0138	7.65988	hypothetical protein LOC100382449	LOC100382449	100382449	NM_001175190	NP_001168661	cellular aldehyde metabolic process GO:0006081, metabolic process GO:0008152, oxidation-reduction process GO:0055114	aldehyde dehydrogenase [NAD(P)+] activity GO:0004030, oxidoreductase activity GO:0016491
Zm.17245.1.S1_at	27.882	175.829	45.592	412.825	386.981	627.275	-3.56462	0.0784	7.65374	hypothetical protein LOC100274364	LOC100274364	100274364	NM_001148724	NP_001142196	protein phosphorylation GO:0006468	protein kinase activity GO:0004672, protein serine/threonine kinase activity GO:0004674, ATP binding GO:0005524
Zm.5570.1.A1_at	36.102	139.679	43.697	293.009	823.971	404.804	-3.89535	0.0654	7.62619	LOC100191759	AY107847	100191759	NM_001137185	NP_001130657		acid phosphatase activity GO:0003993, hydrolase activity GO:0016787, metal ion binding GO:0046872
Zm.1528.1.A1_at	117.417	242.376	309.99	2001.1	1406.66	1384.43	-6.44074	0.0229	7.61587	hypothetical protein LOC100191857, hypothetical protein LOC100278028	LOC100191857, LOC100278028	100191857, 100278028	NM_001137281, NM_001151440	NP_001130753, NP_001144912
Zm.17835.1.S1_at	62.364	88.537	63.4	650.96	382.02	616.93	-9.9249	0.0103	7.59585	submergence induced protein SI397	SI397	542681	NM_001112198	NP_001105668
Zm.8147.1.A1_at	11.063	12.565	11.308	14.762	178.217	256.046	-2.25032	0.191	7.53916	LOC100273624	IDP610	100273624	NM_001148040	NP_001141512	metabolic process GO:0008152, oxidation-reduction process GO:0055114	catalytic activity GO:0003824, binding GO:0005488, oxidoreductase activity GO:0016491
Zm.13613.1.A1_at	241.783	55.844	254.11	925.417	1181.2	1343.46	-3.96905	0.063	7.53623	LOC100275557	pco125920	100275557	NM_001149611	NP_001143083	oxidation-reduction process GO:0055114	calcium ion binding GO:0005509, oxidoreductase activity GO:0016491, flavin adenine dinucleotide binding GO:0050660
Zm.54.1.S1_at	14.732	19.872	15.136	84.266	139.417	160.39	-9.27429	0.0116	7.51991	alpha-amylase	LOC542522	542522	NM_001112069	NP_001105539	carbohydrate metabolic process GO:0005975	catalytic activity GO:0003824, alpha-amylase activity GO:0004556, calcium ion binding GO:0005509, cation binding GO:0043169
Zm.17272.1.S1_at	289.217	77.239	277.219	1797.03	967.37	1486.49	-4.27613	0.0535	7.47265
Zm.13728.2.S1_at	30.768	21.024	26.534	207.868	168.539	200.027	-15.6305	0.00496	7.41858	Alpha-expansin 6	LOC100284166	100284166	NM_001157062	NP_001150534	plant-type cell wall organization GO:0009664
Zm.4302.2.A1_x_at	87.072	62.223	48.815	512.438	470.058	444.123	-11.5753	0.00757	7.39559	protease inhibitor/seed storage/LTP family protein	LOC100280885	100280885	NM_001153805	NP_001147277	lipid transport GO:0006869	peptidase activity GO:0008233
Zm.11196.1.A1_at	82.578	78.187	76.676	583.726	487.574	698.897	-18.8049	0.0036	7.37909	hypothetical protein LOC100275201	LOC100275201	100275201	NM_001149349	NP_001142821
Zm.5102.1.S1_at	47.024	18.614	42.367	232.841	244.084	261.477	-6.7717	0.0205	7.37259	hypothetical protein LOC100273584	LOC100273584	100273584	NM_001148002	NP_001141474	DNA replication GO:0006260	nucleic acid binding GO:0003676, DNA binding GO:0003677
ZmAffx.450.1.A1_at	46.257	40.638	63.927	360.247	421.688	315.26	-12.5695	0.00659	7.35904	LOC100281378	pco066796	100281378	NM_001154296	NP_001147768		catalytic activity GO:0003824, hydrolase activity GO:0016787
Zm.298.1.S1_a_at	628.699	529.519	643.034	3477.23	5273.46	4644.76	-14.4957	0.00544	7.35492	dxr protein	IDP154	542023	NM_001111669	NP_001105139	metabolic process GO:0008152, isoprenoid biosynthetic process GO:0008299, terpenoid biosynthetic process GO:0016114, oxidation-reduction process GO:0055114	catalytic activity GO:0003824, binding GO:0005488, isomerase activity GO:0016853, 1-deoxy-D-xylulose-5-phosphate reductoisomerase activity GO:0030604, metal ion binding GO:0046872
Zm.14487.1.S1_at	446.059	279.259	413.882	3554.34	2111.92	2722.38	-9.54102	0.0111	7.34575	lipoxygenase10	lox10	100037809	NM_001112510	NP_001105980	fatty acid biosynthetic process GO:0006633, lipid biosynthetic process GO:0008610, oxylipin biosynthetic process GO:0031408, oxidation-reduction process GO:0055114	iron ion binding GO:0005506; lipoxygenase activity GO:0016165; oxidoreductase activity GO:0016491; oxidoreductase activity, acting on single donors with incorporation of molecular oxygen, incorporation of two atoms of oxygen GO:0016702; metal ion binding GO:0046872
Zm.3278.1.S1_at	733.101	611.132	692.34	4006.94	5627.57	5389.79	-16.6539	0.00449	7.3175	hypothetical protein LOC100192768	LOC100192768	100192768	NM_001137964	NP_001131436		catalytic activity GO:0003824, hydrolase activity GO:0016787
Zm.19319.1.A1_at	316.133	369.583	396.081	2994.71	2194.07	2759.28	-17.3797	0.00425	7.3172	hypothetical protein LOC100274532	LOC100274532	100274532	NM_001148889	NP_001142361	lipid metabolic process GO:0006629	phosphatidylcholine-sterol O-acyltransferase activity GO:0004607
Zm.545.1.S1_at	47.197	119.938	50.979	401.86	575.987	474.491	-6.25875	0.0242	7.24688	glutathione S-transferase GST 15	LOC542630	542630	NM_001112156	NP_001105626		glutathione transferase activity GO:0004364, transferase activity GO:0016740
Zm.11900.1.A1_at	70.044	91.554	54.176	568.426	320.103	715.712	-6.97655	0.0194	7.2102	dynein light chain LC6, flagellar outer arm	LOC100284150	100284150	NM_001157047	NP_001150519	microtubule-based process GO:0007017	microtubule motor activity GO:0003777
Zm.4202.1.A1_at	28.053	32.896	34.832	213.979	260.031	214.437	-21.5593	0.00297	7.18674
Zm.16381.1.S1_at	148.61	300.293	261.46	1963.82	1369.63	1608.24	-8.24815	0.0144	7.18376	LOC100273068	pco107465a	100273068	NM_001147517	NP_001140989
Zm.13229.1.S1_at	14.575	21.732	15.849	92.236	183.559	108.824	-8.18724	0.0145	7.15978
Zm.16970.1.S1_at	383.383	279.542	363.543	3010.29	1888.24	2501.76	-11.7697	0.00738	7.14648
Zm.16259.1.A1_x_at	186.985	97.052	527.784	1373.76	1516.73	1664.65	-3.95899	0.0633	7.12787	hypothetical protein LOC100273269	LOC100273269	100273269	NM_001147710	NP_001141182	nucleosome assembly GO:0006334	DNA binding GO:0003677
Zm.1915.1.S1_at	29.173	23.538	27.968	178.022	174.231	223.439	-19.0272	0.00358	7.11949	hypothetical protein LOC100276388	LOC100276388	100276388	NM_001150193	NP_001143665
Zm.10013.1.A1_at	121.17	285.045	93.951	1430.73	761.572	1070.31	-5.13534	0.0363	7.10979	chemocyanin	LOC100284336	100284336	NM_001157231	NP_001150703		copper ion binding GO:0005507, electron carrier activity GO:0009055
Zm.16478.3.A1_a_at	348.427	108.291	428.114	2262.93	1203.83	2130.25	-4.14757	0.0573	7.10887	Multidrug resistance associated protein 1	MRP1	100037760	NM_001112472	NP_001105942	transport GO:0006810, transmembrane transport GO:0055085	nucleotide binding GO:0000166; ATP binding GO:0005524; ATPase activity GO:0016887; nucleoside-triphosphatase activity GO:0017111; ATPase activity, coupled to transmembrane movement of substances GO:0042626
Zm.16478.2.S1_at	37.16	47.159	34.332	400.168	183.283	285.207	-7.94867	0.0153	7.03174	LOC100273311	pco118382	100273311	NM_001147752	NP_001141224	cellular amino acid metabolic process GO:0006520, biosynthetic process GO:0009058	catalytic activity GO:0003824; L-aspartate:2-oxoglutarate aminotransferase activity GO:0004069; transaminase activity GO:0008483; transferase activity GO:0016740; transferase activity, transferring nitrogenous groups GO:0016769; pyridoxal phosphate binding GO:0030170
Zm.18239.1.S1_at	60.616	228.246	89.962	695.576	440.306	1412.41	-3.75721	0.0706	7.03077	sugar carrier protein C	LOC100281616	100281616	NM_001154535	NP_001148007	transport GO:0006810, transmembrane transport GO:0055085	transporter activity GO:0005215, substrate-specific transmembrane transporter activity GO:0022891
Zm.15743.1.A1_at	110.361	49.509	106.025	1094.04	313.909	582.783	-4.37954	0.0512	7.0169	hypothetical protein LOC100272480	LOC100272480	100272480	NM_001146951	NP_001140423		binding GO:0005488
Zm.16281.1.S1_at	519.884	186.412	449.626	2155.38	2643.57	2553.8	-5.93097	0.0268	6.93782	Histone H3.2	H3C4	100192589	NM_001137804	NP_001131276	nucleosome assembly GO:0006334	DNA binding GO:0003677
Zm.14272.5.S1_x_at	692.291	735.353	636.776	4682.29	4137.3	5587.12	-20.0417	0.00333	6.93741	Cystatin2, Corn cystatin I	psei2, ramdaZC7	100101525, 542213	NM_001111825, NM_001112543	NP_001105295, NP_001106013		cysteine-type endopeptidase inhibitor activity GO:0004869, peptidase inhibitor activity GO:0030414
Zm.17916.1.S1_at	309.648	481.069	338.438	2120.2	3615.28	2186.71	-8.83336	0.0127	6.92765	hypothetical protein LOC100193759	LOC100193759	100193759	NM_001138845	NP_001132317	protein glycosylation GO:0006486	galactosyltransferase activity GO:0008378
Zm.1997.1.A1_at	194.321	83.453	163.614	944.571	893.141	1042.79	-7.38835	0.0175	6.92133	hypothetical protein LOC100383094	LOC100383094	100383094	NM_001175765	NP_001169236	carbohydrate metabolic process GO:0005975, hexose metabolic process GO:0019318	catalytic activity GO:0003824, isomerase activity GO:0016853, carbohydrate binding GO:0030246
Zm.1871.1.A1_at	24.236	16.299	24.051	56.534	363.805	152.422	-3.49203	0.0819	6.91035	embryonic abundant protein-like	LOC100284758	100284758	NM_001157653	NP_001151125	metabolic process GO:0008152	methyltransferase activity GO:0008168
Zm.3423.1.A1_at	22.093	16.452	19.886	198.848	93.498	127.603	-8.20629	0.0145	6.89799	hypothetical protein LOC100280412	LOC100280412	100280412	NM_001153335	NP_001146807	trehalose metabolic process GO:0005991	catalytic activity GO:0003824; alpha,alpha-trehalase activity GO:0004555
Zm.9923.1.A1_at	9.886	11.711	8.756	84.804	45.44	86.114	-8.50963	0.0136	6.89189
Zm.15914.3.A1_s_at	217.846	85.08	218.816	1036.12	1055.63	1213.64	-6.06861	0.0256	6.89159	histone H2B.4	LOC100273491	100273491	NM_001147926	NP_001141398	nucleosome assembly GO:0006334	DNA binding GO:0003677
Zm.17087.1.S1_at	23.658	21.038	28.939	336.562	74.732	181.779	-4.2993	0.053	6.82161	nonspecific lipid-transfer protein	LOC100282034	100282034	NM_001154947	NP_001148419	lipid transport GO:0006869
Zm.582.1.S1_at	59.349	47.635	71.031	346.949	381.138	481.121	-12.7141	0.00647	6.81714	yellow stripe1	ys1	541800	NM_001111482	NP_001104952	transport GO:0006810, ion transport GO:0006811, iron ion transport GO:0006826, transmembrane transport GO:0055085
Zm.209.1.A1_at	26.309	32.309	30.145	196.417	188.107	217.338	-25.8981	0.0025	6.7925	cytokinin oxidase1	cko1	542585	NM_001112121	NP_001105591	cytokinin metabolic process GO:0009690, oxidation-reduction process GO:0055114	catalytic activity GO:0003824, oxidoreductase activity GO:0016491, cytokinin dehydrogenase activity GO:0019139, flavin adenine dinucleotide binding GO:0050660
Zm.1444.1.A1_at	226.46	905.492	273.293	3872.64	1661.94	2724.54	-3.84139	0.0675	6.78897	ATPase inhibitor, ATPase inhibitor	LOC100280782, LOC100282243	100280782, 100282243	NM_001153704, NM_001155155	NP_001147176, NP_001148627	negative regulation of nucleotide metabolic process GO:0045980	enzyme inhibitor activity GO:0004857
Zm.8557.1.A1_at	40.697	42.919	49.657	224.336	345.495	345.504	-12.2684	0.00689	6.75877	LOC100382367	TIDP2768	100382367	NM_001175112	NP_001168583
Zm.6977.5.S1_a_at	71.067	311.785	109.373	1089.35	685.131	1000.15	-4.13796	0.0576	6.75343	sucrose synthase	SH-1	542365	NM_001111941	NP_001105411	sucrose metabolic process GO:0005985, biosynthetic process GO:0009058	sucrose synthase activity GO:0016157; transferase activity GO:0016740; transferase activity, transferring glycosyl groups GO:0016757
Zm.4196.1.A1_s_at	298.96	231.489	287.293	2225.9	1412.56	1932.35	-12.2189	0.00693	6.7356	ethylene-responsive factor-like protein 1	LOC100193143	100193143	NM_001138301	NP_001131773	transcription, DNA-dependent GO:0006351; regulation of transcription, DNA-dependent GO:0006355; regulation of transcription, DNA-dependent GO:0006355	DNA binding GO:0003677, sequence-specific DNA binding transcription factor activity GO:0003700
Zm.8743.1.A1_at	26.139	50.487	42.314	238.293	218.037	327.222	-8.21219	0.0145	6.72734	blue copper protein	LOC100285647	100285647	NM_001158538	NP_001152010		copper ion binding GO:0005507, electron carrier activity GO:0009055
Zm.15875.1.A1_at	9.467	10.854	11.659	62.964	55.549	103.055	-9.59441	0.011	6.70075
Zm.19339.1.A1_at	176.804	148.032	196.272	1149.79	1138.08	1175.08	-22.9324	0.00264	6.68936	hypothetical protein LOC100193934	LOC100193934	100193934	NM_001139004	NP_001132476	L-phenylalanine biosynthetic process GO:0009094	prephenate dehydratase activity GO:0004664
Zm.2005.1.A1_at	123.907	77.411	100.167	552.556	673.554	744.541	-11.671	0.00748	6.607	elicitor-responsive protein 1	LOC100282142	100282142	NM_001155054	NP_001148526
Zm.13984.1.A1_at	27.202	44.969	46.901	400.477	224.76	183.815	-6.4725	0.0227	6.60683	phytosulfokine peptide precursor1	psk1	606469	NM_001112326	NP_001105796	cell proliferation GO:0008283	growth factor activity GO:0008083
Zm.16281.1.S1_x_at	597.025	213.796	531.823	2356.25	2947.32	2800.71	-5.6849	0.0292	6.59254	Histone H3.2	H3C4	100192589	NM_001137804	NP_001131276	nucleosome assembly GO:0006334	DNA binding GO:0003677
Zm.14272.4.S1_x_at	1551.82	1722.46	1301.11	9886.13	9119.71	10932	-19.3623	0.00355	6.56852	Corn cystatin I	ramdaZC7	542213	NM_001111825	NP_001105295		cysteine-type endopeptidase inhibitor activity GO:0004869, peptidase inhibitor activity GO:0030414
ZmAffx.467.1.A1_at	93.995	82.421	83.79	535.293	776.365	433.507	-10.6989	0.00889	6.5229	calmodulin-like	LOC606468	606468				calcium ion binding GO:0005509
Zm.12612.1.A1_at	71.536	75.465	25.767	463.529	230.678	358.649	-4.62857	0.0456	6.50839
Zm.15542.1.S1_at	224.644	62.459	242.248	1711.45	489.151	1116.27	-3.26639	0.0933	6.50241	IAA9 - auxin-responsive Aux/IAA family member	LOC100281448	100281448	NM_001154366	NP_001147838	transcription, DNA-dependent GO:0006351; auxin mediated signaling pathway GO:0009734; regulation of transcription, DNA-dependent GO:0006355	protein dimerization activity GO:0046983
Zm.4838.1.A1_at	222.293	803.608	248.794	2742.84	1900.32	2305.21	-4.39879	0.0508	6.4661						regulation of transcription, DNA-dependent GO:0006355	DNA binding GO:0003677
Zm.993.1.S1_at	20.128	87.129	22.261	206.137	230.278	218.744	-3.92961	0.0643	6.43102	RNA-binding protein 8A	LOC100283893	100283893	NM_001156791	NP_001150263	RNA processing GO:0006396	nucleotide binding GO:0000166, nucleic acid binding GO:0003676, RNA binding GO:0003723
Zm.16281.2.S1_at	181.272	50.811	144.87	626.461	688.026	819.787	-4.6512	0.0451	6.42161	Histone H3.2	H3C4	100192589	NM_001137804	NP_001131276	nucleosome assembly GO:0006334	DNA binding GO:0003677
Zm.1663.1.A1_at	34.132	62.499	39.356	301.86	306.923	237.342	-9.25236	0.0117	6.3982	VQ motif family protein	LOC100281831	100281831	NM_001154751	NP_001148223
Zm.1208.4.S1_x_at	218.953	121.256	186.999	1009.46	1103.38	1166.67	-10.2179	0.00974	6.39671	histone H4	H4C14	100192931	NM_001138113	NP_001131585	nucleosome assembly GO:0006334, cytoskeleton organization GO:0007010	DNA binding GO:0003677, actin binding GO:0003779
Zm.1208.1.A1_x_at	920.898	544.334	739.925	4453.98	4368.72	4977.35	-11.7543	0.0074	6.39163	histone H4	H4C14	100192931	NM_001138113	NP_001131585	nucleosome assembly GO:0006334, cytoskeleton organization GO:0007010	DNA binding GO:0003677, actin binding GO:0003779
Zm.10194.1.A1_at	90.429	374.701	109.533	1275.55	735.759	1032.48	-3.91905	0.0646	6.39133	hypothetical protein LOC100276952	LOC100276952	100276952	NM_001150640	NP_001144112
Zm.2715.1.A1_at	90.997	81.591	84.627	500.737	580.687	562.168	-33.5688	0.00186	6.3838
Zm.8175.1.A1_at	34.5	35.517	33.288	202.818	187.491	278.528	-15.1373	0.00503	6.37978	LOC100279509	IDP778	100279509	NM_001152509	NP_001145981		nucleotide binding GO:0000166, ATP binding GO:0005524, ATPase activity GO:0016887, nucleoside-triphosphatase activity GO:0017111
Zm.15489.1.A1_at	185.939	137.277	130.293	1444.06	596.608	999.247	-6.63105	0.0216	6.37314	hypothetical protein LOC100191928, hypothetical protein LOC100192092	LOC100191928, LOC100192092	100191928, 100192092	NM_001137352, NM_001137515	NP_001130824, NP_001130987		transferase activity, transferring glycosyl groups GO:0016757
Zm.6721.10.S1_at	702.793	312.126	693.078	2967.91	3411.38	3862.63	-6.63442	0.0216	6.35977	histone H4	H4C14	100192931	NM_001138113	NP_001131585	nucleosome assembly GO:0006334, cytoskeleton organization GO:0007010	DNA binding GO:0003677, actin binding GO:0003779
Zm.18290.1.S1_at	54.396	69.806	48.049	513.449	216.312	416.643	-6.52931	0.0222	6.32993	LOC100192073	si605064e11	100192073	NM_001137496	NP_001130968	protein dephosphorylation GO:0006470	catalytic activity GO:0003824, phosphoprotein phosphatase activity GO:0004721, protein serine/threonine phosphatase activity GO:0004722, hydrolase activity GO:0016787, metal ion binding GO:0046872
Zm.18556.1.S1_at	31.438	37.723	36.285	603.739	146.462	122.8	-3.63553	0.0755	6.3192	LOC100285342	umc2759	100285342	NM_001158234	NP_001151706	metabolic process GO:0008152, oxidation-reduction process GO:0055114	catalytic activity GO:0003824, binding GO:0005488, oxidoreductase activity GO:0016491
Zm.19110.1.A1_at	93.585	67.207	96.099	881.128	324.765	528.865	-5.93361	0.0268	6.30287	LOC100217228	pco098379	100217228	NM_001143584	NP_001137056
Zm.8720.1.S1_at	55.185	38.892	88.826	412.296	280.669	411.178	-6.7821	0.0205	6.29606	hypothetical protein LOC100501069, UDP-glucose-4-epimerase	LOC100501069, LOC542127	100501069, 542127	NM_001111759, NM_001195900	NP_001105229, NP_001182829	galactose metabolic process GO:0006012, metabolic process GO:0008152, cellular metabolic process GO:0044237	catalytic activity GO:0003824, UDP-glucose 4-epimerase activity GO:0003978, binding GO:0005488, isomerase activity GO:0016853, coenzyme binding GO:0050662
Zm.9556.1.A1_at	75.588	78.624	76.462	561.363	403.527	499.848	-18.8862	0.00357	6.29264
Zm.2093.1.S1_at	161.126	27.299	153.652	548.529	502.241	605.764	-3.1309	0.103	6.27366	nucleosome/chromatin assembly factor D	nfd106	541952	NM_001111606	NP_001105076		DNA binding GO:0003677
Zm.16259.2.A1_x_at	155.635	88.793	364.123	965.626	1007.77	1272.74	-4.37927	0.0512	6.267	hypothetical protein LOC100273269	LOC100273269	100273269	NM_001147710	NP_001141182	nucleosome assembly GO:0006334	DNA binding GO:0003677
ZmAffx.1205.1.S1_at	124.861	192.992	162.659	1007.36	1054.96	907.205	-13.6641	0.00591	6.26557
ZmAffx.64.1.A1_at	776.649	290.242	682.221	3471.76	2996.04	3621.03	-5.83852	0.0276	6.25663	Histone H2B.2	LOC100502158	100502158	NM_001196636	NP_001183565	nucleosome assembly GO:0006334	DNA binding GO:0003677
Zm.14513.7.A1_at	275.903	102.615	279.981	1084.9	1274.63	1393.01	-5.38349	0.033	6.24038	Histone H3.2	H3C4	100192589	NM_001137804	NP_001131276	nucleosome assembly GO:0006334	DNA binding GO:0003677
Zm.4196.1.A1_x_at	158.901	160.497	170.364	1266.66	797.282	1043.29	-13.4614	0.00603	6.23595	ethylene-responsive factor-like protein 1	LOC100280523	100280523	NM_001153441	NP_001146913	transcription, DNA-dependent GO:0006351; regulation of transcription, DNA-dependent GO:0006355; regulation of transcription, DNA-dependent GO:0006355	DNA binding GO:0003677, sequence-specific DNA binding transcription factor activity GO:0003700
Zm.17250.1.S1_at	117.075	157.603	131.636	951.861	759.306	814.614	-16.7544	0.00446	6.23513	hypothetical protein LOC100193434	LOC100193434	100193434	NM_001138554	NP_001132026	transcription, DNA-dependent GO:0006351; regulation of transcription, DNA-dependent GO:0006355	DNA binding GO:0003677, sequence-specific DNA binding transcription factor activity GO:0003700, sequence-specific DNA binding GO:0043565
Zm.13916.1.S1_at	62.267	51.799	69.694	554.4	186.543	517.708	-5.03018	0.0381	6.19877	peroxidase R15	LOC541671	541671				peroxidase activity GO:0004601
Zm.12321.1.S1_at	277.475	82.744	209.96	1057.13	1025.91	1039.74	-4.96914	0.039	6.16151	LOC100278717	cl14796_1	100278717	NM_001151902	NP_001145374
Zm.16240.1.A1_s_at	100.504	26.236	73.055	612.784	202.769	358.529	-3.51763	0.0806	6.13808	hypothetical protein LOC100280007	LOC100280007	100280007
Zm.12900.1.S1_at	161.829	314.485	192.929	1684.67	879.582	1526.31	-6.39524	0.0232	6.12999
Zm.12264.1.S1_at	66.419	65.143	59.473	374.771	385.504	404.293	-44.5328	0.00108	6.10008
Zm.18516.1.A1_at	86.562	166.791	106.527	704.793	614.264	804.78	-8.66285	0.0131	6.096	hypothetical protein LOC100501315	LOC100501315	100501315	NM_001196066	NP_001182995	carbohydrate metabolic process GO:0005975	catalytic activity GO:0003824; hydrolase activity, hydrolyzing O-glycosyl compounds GO:0004553; cation binding GO:0043169
Zm.4407.1.A1_at	25.141	21.222	26.067	129.405	155.878	155.678	-20.4016	0.00325	6.08931
Zm.14674.1.S1_at	976.841	1015.36	1136.53	5827.55	6072.46	7185.61	-22.997	0.00269	6.08737	lipid binding protein	LOC100281217	100281217	NM_001154136	NP_001147608	lipid transport GO:0006869
Zm.19038.1.S1_at	143.52	378.655	208.025	1383.96	1258.38	1451.26	-6.31139	0.0238	6.06928	LOC100192753	pco129370	100192753	NM_001137951	NP_001131423	metabolic process GO:0008152	catalytic activity GO:0003824, hydrolase activity GO:0016787
Zm.16805.3.S1_at	92.777	197.544	91.402	509.561	1347.87	541.108	-4.44936	0.0495	6.05375	basic endochitinase C	LOC100281825	100281825	NM_001154745	NP_001148217	carbohydrate metabolic process GO:0005975, chitin catabolic process GO:0006032, cell wall macromolecule catabolic process GO:0016998	chitinase activity GO:0004568
Zm.18092.1.A1_at	26.047	18.945	26.344	126.456	152.379	149.268	-14.6175	0.00532	6.04825
Zm.7168.1.S1_at	689.376	1088.47	812.642	5129.96	4829.08	5431.53	-13.054	0.00627	6.04287	LOC100273659	gpm745b	100273659	NM_001148073	NP_001141545	glutathione metabolic process GO:0006749, cell redox homeostasis GO:0045454, oxidation-reduction process GO:0055114	glutathione-disulfide reductase activity GO:0004362, oxidoreductase activity GO:0016491, flavin adenine dinucleotide binding GO:0050660, NADP binding GO:0050661
Zm.1956.1.S1_at	62.76	68.583	72.633	222.41	631.833	489.499	-5.6696	0.0294	6.03703	LOC100281071	TIDP3699	100281071	NM_001153990	NP_001147462
Zm.2073.2.S1_a_at	95.46	164.442	81.693	1729.15	174.749	918.084	-2.5048	0.158	6.00303	asparagine synthetase homolog1, asparagine synthetase3	asn1, asn3	100192350, 542435	NM_001111997, NM_001137542	NP_001105467, NP_001131014	asparagine biosynthetic process GO:0006529, glutamine metabolic process GO:0006541, cellular amino acid biosynthetic process GO:0008652	nucleotide binding GO:0000166, asparagine synthase (glutamine-hydrolyzing) activity GO:0004066, ATP binding GO:0005524, ligase activity GO:0016874
Zm.16263.1.A1_at	442.568	231.467	517.788	2007.42	2371.24	2403.6	-7.07661	0.0189	5.99725	Histone H3.2	H3C4	100192589	NM_001137804	NP_001131276	nucleosome assembly GO:0006334	DNA binding GO:0003677
Zm.9845.1.S1_at	11.763	11.972	11.913	66.984	38.29	141.033	-4.74256	0.0431	5.99636	pathogenesis-related maize seed protein	TIDP2793	100272820	NM_001147273	NP_001140745
Zm.5319.1.S1_a_at	642.613	80.69	730.38	3133.8	1262.13	2061.17	-2.35369	0.177	5.99317	lipoxygenase	LOX5	100037804	NM_001112505	NP_001105975	fatty acid biosynthetic process GO:0006633, lipid biosynthetic process GO:0008610, oxylipin biosynthetic process GO:0031408, oxidation-reduction process GO:0055114	iron ion binding GO:0005506; lipoxygenase activity GO:0016165; oxidoreductase activity GO:0016491; oxidoreductase activity, acting on single donors with incorporation of molecular oxygen, incorporation of two atoms of oxygen GO:0016702; metal ion binding GO:0046872
Zm.16805.3.S1_x_at	159.064	505.145	160.503	968.076	2672.5	1068.32	-3.56584	0.0784	5.98438	basic endochitinase C	LOC100281825	100281825	NM_001154745	NP_001148217	carbohydrate metabolic process GO:0005975, chitin catabolic process GO:0006032, cell wall macromolecule catabolic process GO:0016998	chitinase activity GO:0004568
Zm.4384.1.A1_at	59.762	48.654	77.555	535.641	265.075	339.31	-7.26025	0.0181	5.9781	LOC100277637	pco082302	100277637	NM_001151149	NP_001144621		binding GO:0005488
Zm.17102.1.A1_at	174.524	91.335	163.079	786.202	795.866	867.063	-8.56867	0.0134	5.93168	Histone H3.2	H3C4	100192589	NM_001137804	NP_001131276	nucleosome assembly GO:0006334	DNA binding GO:0003677
ZmAffx.1198.1.S1_at	15.773	21.016	16.228	85.627	116.119	111.023	-13.4741	0.00603	5.89832	thaumatin-like protein	LOC100276695	100276695	NM_001150422	NP_001143894
AFFX-Zm-gapdh-M_s_at	3488.1	811.367	3572.54	13753.8	11261.7	13190.8	-3.58258	0.0777	5.8682	LOC100037774	TIDP3317	100037774	NM_001112481	NP_001105951	glucose metabolic process GO:0006006, metabolic process GO:0008152, oxidation-reduction process GO:0055114, glucose metabolic process GO:0006006, metabolic process GO:0008152, oxidation-reduction process GO:0055114	catalytic activity GO:0003824, glyceraldehyde-3-phosphate dehydrogenase (NAD+) (phosphorylating) activity GO:0004365, binding GO:0005488, glyceraldehyde-3-phosphate dehydrogenase activity GO:0008943, oxidoreductase activity GO:0016491, NAD binding GO:0051287, catalytic activity GO:0003824, glyceraldehyde-3-phosphate dehydrogenase (NAD+) (phosphorylating) activity GO:0004365, binding GO:0005488, g…
Zm.1869.1.S1_at	12.01	16.906	12.569	45.945	140.717	79.712	-5.19708	0.0354	5.86691	LOC100274336	pco100812	100274336	NM_001148697	NP_001142169	oxidation-reduction process GO:0055114	calcium ion binding GO:0005509, oxidoreductase activity GO:0016491, flavin adenine dinucleotide binding GO:0050660
Zm.3632.1.S1_at	158.011	69.48	141.606	614.199	726.348	702.256	-6.73512	0.0208	5.86283	KED-like protein, cylicin-1	1-19, LOC100283036	100283036, 606452	NM_001155938	NP_001149410
Zm.19114.1.A1_at	24.116	10.647	30.276	184.883	82.794	100.849	-4.42161	0.0502	5.83424	hypothetical protein LOC100272698	LOC100272698	100272698	NM_001147152	NP_001140624	high-affinity iron ion transport GO:0006827	iron ion transmembrane transporter activity GO:0005381
Zm.503.1.A1_at	19.321	20.649	28.228	172.736	138.686	93.118	-8.18718	0.0145	5.82924	germin-like protein 2	GLP2	541852
Zm.227.1.S2_s_at	159.133	61.931	191.626	1006.92	514.837	721.293	-4.40997	0.0505	5.82843	hypothetical protein LOC100279111, hypothetical protein LOC100304004	LOC100279111, LOC100304004	100279111, 100304004	NM_001152153, NM_001165538	NP_001145625, NP_001159010
Zm.2459.1.S1_at	237.394	309.102	195.776	1987.81	945.75	1508.81	-6.93609	0.0196	5.82307	hypothetical protein LOC100274521	LOC100274521	100274521	NM_001148878	NP_001142350	metabolic process GO:0008152	amino acid binding GO:0016597
Zm.277.1.A1_at	110.628	16.721	90.004	284.006	374.595	306.956	-2.91295	0.118	5.81018	hypothetical protein LOC100272982	LOC100272982	100272982	NM_001147433	NP_001140905	metabolic process GO:0008152, cellular metabolic process GO:0044237	catalytic activity GO:0003824, binding GO:0005488, coenzyme binding GO:0050662
Zm.3994.1.S1_at	2587.29	1208.29	2699.06	13339.3	10389.2	11917.2	-6.49161	0.0225	5.80612	pyruvate decarboxylase3	pdc3	541919	NM_001111582	NP_001105052	response to stress GO:0006950	magnesium ion binding GO:0000287, catalytic activity GO:0003824, pyruvate decarboxylase activity GO:0004737, lyase activity GO:0016829, carboxy-lyase activity GO:0016831, thiamine pyrophosphate binding GO:0030976, metal ion binding GO:0046872
Zm.1079.4.A1_s_at	14.799	22.555	16.486	95.301	79.361	142.012	-8.24305	0.0144	5.80068	hypothetical protein LOC100274597	LOC100274597	100274597	NM_001159433	NP_001152905	carbon utilization GO:0015976	carbonate dehydratase activity GO:0004089, zinc ion binding GO:0008270, lyase activity GO:0016829
Zm.17971.1.A1_at	53.912	168.088	68.884	489.958	549.161	449.497	-5.01072	0.0385	5.7865	VQ motif family protein	LOC100283314	100283314	NM_001156216	NP_001149688
Zm.15084.1.A1_at	66.492	100.222	190.909	575.25	720.306	594.121	-5.57378	0.0305	5.78402
Zm.18516.1.A1_x_at	140.444	280.193	165.643	1110.94	955.667	1181.05	-8.05902	0.0149	5.77267	hypothetical protein LOC100501315	LOC100501315	100501315	NM_001196066	NP_001182995	carbohydrate metabolic process GO:0005975	catalytic activity GO:0003824; hydrolase activity, hydrolyzing O-glycosyl compounds GO:0004553; cation binding GO:0043169
Zm.13265.1.S1_at	18.292	15.313	12.772	56.167	107.126	113.548	-7.05219	0.019	5.75865	hypothetical protein LOC100383472	LOC100383472	100383472	NM_001176120	NP_001169591	carbohydrate metabolic process GO:0005975, metabolic process GO:0008152	hydrolase activity, hydrolyzing O-glycosyl compounds GO:0004553; hydrolase activity GO:0016787; hydrolase activity, acting on glycosyl bonds GO:0016798
Zm.17720.1.A1_at	9.618	7.206	13.726	81.795	21.16	104.793	-3.29635	0.0916	5.7556	cytokinin-N-glucosyltransferase 1	LOC100280143	100280143	NM_001153075	NP_001146547	metabolic process GO:0008152	transferase activity GO:0016740; transferase activity, transferring hexosyl groups GO:0016758
Zm.6721.4.A1_s_at	489.626	269.865	456.736	2074.96	2243.46	2471.13	-8.98717	0.0124	5.75505	histone H4	H4C14	100192931	NM_001138113	NP_001131585	nucleosome assembly GO:0006334; regulation of transcription, DNA-dependent GO:0006355; cytoskeleton organization GO:0007010	DNA binding GO:0003677, sequence-specific DNA binding transcription factor activity GO:0003700, actin binding GO:0003779, zinc ion binding GO:0008270, sequence-specific DNA binding GO:0043565, metal ion binding GO:0046872
Zm.12355.1.S1_at	52.709	21.959	57.824	223.372	214.249	266.179	-5.54453	0.0308	5.75226	hypothetical protein LOC100280053	LOC100280053	100280053	NM_001152993	NP_001146465	cell cycle GO:0007049, cell division GO:0051301
Zm.4840.1.A1_s_at	150.174	208.23	188.945	1126.05	929.636	1054.73	-15.5603	0.00497	5.71713	LOC100285908	cl7206_1	100285908	NM_001158797	NP_001152269	metabolic process GO:0008152	catalytic activity GO:0003824
Zm.4034.1.A1_at	303.915	482.553	304.588	2575.3	1435.11	2233.47	-7.44349	0.0172	5.69588	LOC100384791	IDP1951	100384791	NM_001177238	NP_001170709
Zm.10845.1.A1_at	85.237	83.801	89.026	390.407	561.104	533.604	-15.1284	0.00503	5.68584	nucellin-like aspartic protease	LOC542088	542088			proteolysis GO:0006508	aspartic-type endopeptidase activity GO:0004190, peptidase activity GO:0008233, hydrolase activity GO:0016787
Zm.15937.1.A1_at	28.444	22.256	22.829	291.537	78.481	116.097	-4.38122	0.0512	5.68576
Zm.2193.1.A2_at	283.76	113.868	250.32	1250.66	984.276	1207.39	-5.88395	0.0272	5.68529	glutathione transferase20	gst20	541835	NM_001111516	NP_001104986		glutathione transferase activity GO:0004364, transferase activity GO:0016740
Zm.17985.1.A1_at	824.96	419.79	662.244	3908.94	2967.47	3630.79	-8.06986	0.0149	5.684	Pyruvate kinase, cytosolic isozyme	LOC100283452	100283452	NM_001156353	NP_001149825	glycolysis GO:0006096	magnesium ion binding GO:0000287, catalytic activity GO:0003824, pyruvate kinase activity GO:0004743, kinase activity GO:0016301, transferase activity GO:0016740, potassium ion binding GO:0030955
Zm.17291.1.A1_at	192.551	346.039	195.293	1398.59	1294.19	1294.19	-8.88587	0.0125	5.64646	LOC100286347	cl19799_1	100286347	NM_001159234	NP_001152706		hydrolase activity GO:0016787
Zm.1739.1.A1_at	36.449	17.562	32.472	74.241	268.701	186.567	-3.88779	0.0657	5.63635	LOC100283872	pco061803	100283872	NM_001156770	NP_001150242		hydrolase activity GO:0016787
Zm.17954.1.A1_at	140.143	315.938	184.44	1119.26	1103.86	1181	-7.21353	0.0183	5.63235	LOC100217141	si486101g07	100217141	NM_001143507	NP_001136979		acid phosphatase activity GO:0003993, hydrolase activity GO:0016787, metal ion binding GO:0046872
Zm.11779.1.A1_at	91.103	55.494	98.295	406.5	452.633	478.934	-9.29998	0.0116	5.61812	hypothetical protein LOC100217298	LOC100217298	100217298	NM_001143646	NP_001137118	carbohydrate metabolic process GO:0005975, hexose metabolic process GO:0019318	catalytic activity GO:0003824, isomerase activity GO:0016853, carbohydrate binding GO:0030246
Zm.9994.1.A1_at	25.336	24.552	22.842	180.549	88.062	157.356	-7.75915	0.016	5.60492	hypothetical protein LOC100381997	LOC100381997	100381997
Zm.16504.1.A1_at	84.785	260.308	45.088	506.796	857.944	401.41	-3.07708	0.106	5.59766	heat shock protein18f	hsp18f	542723	NM_001112235	NP_001105705	response to stress GO:0006950
Zm.10304.1.S1_at	24.635	38.519	23.08	84.244	221.219	205.12	-4.92641	0.0398	5.5886	hypothetical protein LOC100383937	LOC100383937	100383937	NM_001176556	NP_001170027	regulation of transcription, DNA-dependent GO:0006355	DNA binding GO:0003677
Zm.10708.1.A1_at	304.804	626.884	270.691	2210.05	1719.32	2366.3	-6.14538	0.025	5.58105	hypothetical protein LOC100272302	LOC100272302	100272302	NM_001146788	NP_001140260	phosphate metabolic process GO:0006796	magnesium ion binding GO:0000287, inorganic diphosphatase activity GO:0004427
Zm.5976.2.S1_at	204.293	71.794	171.307	703.126	770.769	805.793	-5.27821	0.0344	5.58068	Hypothetical protein LOC100279511	LOC100279511	100279511	NM_001152511	NP_001145983	aromatic amino acid family biosynthetic process GO:0009073, chorismate metabolic process GO:0046417	chorismate mutase activity GO:0004106
Zm.19239.1.A1_at	49.936	36.886	44.641	296.699	181.46	263.621	-9.95055	0.0102	5.56786	hypothetical protein LOC100191783	LOC100191783	100191783	NM_001137208	NP_001130680	transmembrane transport GO:0055085
Zm.10093.1.A1_at	78.405	99.708	72.113	866.24	265.762	421.974	-4.80504	0.0419	5.56472
Zm.17166.1.A1_at	82.293	51.17	63.064	609.335	206.305	362.596	-5.02064	0.0383	5.55747
Zm.9282.1.A1_at	71.388	158.969	65.128	491.792	523.702	491.503	-6.03289	0.0258	5.55345	WRKY74 - superfamily of TFs having WRKY and zinc finger domains	LOC100285217	100285217	NM_001158111	NP_001151583	transcription, DNA-dependent GO:0006351; regulation of transcription, DNA-dependent GO:0006355	DNA binding GO:0003677, sequence-specific DNA binding transcription factor activity GO:0003700, sequence-specific DNA binding GO:0043565
Zm.3303.1.A1_at	2610.54	2559.12	3483.7	15751.3	15307.7	16388.8	-16.8448	0.0044	5.53737	lipoxygenase 2	LOX	541856	NM_001111533	NP_001105003	fatty acid biosynthetic process GO:0006633, lipid biosynthetic process GO:0008610, oxylipin biosynthetic process GO:0031408, oxidation-reduction process GO:0055114	iron ion binding GO:0005506; lipoxygenase activity GO:0016165; oxidoreductase activity GO:0016491; oxidoreductase activity, acting on single donors with incorporation of molecular oxygen, incorporation of two atoms of oxygen GO:0016702; metal ion binding GO:0046872
Zm.9915.1.A1_x_at	110.533	113.61	104.413	657.613	535.024	628.18	-25.3921	0.00254	5.52401	LOC100283549	TIDP2747	100283549	NM_001156449	NP_001149921	regulation of transcription, DNA-dependent GO:0006355	transcription regulator activity GO:0030528
Zm.10412.1.S1_at	249.681	217.369	200.046	1246.42	1143.82	1276.23	-23.479	0.00263	5.51332	LOC100286064	umc1286	100286064	NM_001158952	NP_001152424		kinase activity GO:0016301
Zm.369.1.A1_at	447.226	49.2	276.21	784.553	918.346	1405.67	-2.46329	0.163	5.50292	low molecular weight heat shock protein precursor	hsp22	542602	NM_001112137	NP_001105607	response to stress GO:0006950
Zm.3153.3.S1_a_at	1293.68	237.779	1344.83	3758.29	4196.66	4322.8	-2.97072	0.114	5.48273	B12D protein	LOC100285481	100285481	NM_001158374	NP_001151846
Zm.7583.1.A1_at	46.544	87.718	54.077	362.66	261.174	383.212	-7.53978	0.0168	5.47817	hypothetical protein LOC100502289	LOC100502289	100502289	NM_001196767	NP_001183696
Zm.3169.2.S1_at	53.574	24.642	37.16	183.683	199.324	218.147	-7.38884	0.0175	5.46038	hypothetical protein LOC100279753	LOC100279753	100279753	NM_001152711	NP_001146183	DNA replication GO:0006260	nucleotide binding GO:0000166, DNA binding GO:0003677, ATP binding GO:0005524
Zm.12635.1.S1_s_at	1711.36	696.685	1598.29	6437.58	6482.28	7405.51	-5.80048	0.028	5.45327	histone H4, GATA transcription factor 19	H4C14, LOC100284308	100192931, 100284308	NM_001138113, NM_001157203	NP_001131585, NP_001150675	nucleosome assembly GO:0006334; regulation of transcription, DNA-dependent GO:0006355; cytoskeleton organization GO:0007010	DNA binding GO:0003677, sequence-specific DNA binding transcription factor activity GO:0003700, actin binding GO:0003779, zinc ion binding GO:0008270, sequence-specific DNA binding GO:0043565, metal ion binding GO:0046872
Zm.16805.3.S1_a_at	270.326	1493.02	285.985	2071.32	4438.17	2017.94	-2.74328	0.133	5.43694	hypothetical protein LOC100191592	LOC100191592	100191592	NM_001137022	NP_001130494	carbohydrate metabolic process GO:0005975, chitin catabolic process GO:0006032, cell wall macromolecule catabolic process GO:0016998	chitinase activity GO:0004568
Zm.17161.1.S1_at	75.96	127.738	100.209	498.945	494.22	624.923	-10.0152	0.0101	5.41164	LOC100285908	cl7206_1	100285908	NM_001158797	NP_001152269	metabolic process GO:0008152	catalytic activity GO:0003824
Zm.9991.1.S1_at	312.396	388.584	345.617	2149.63	1227.08	2511.92	-7.44989	0.0172	5.40528	LOC100191513	pco079304	100191513	NM_001136945	NP_001130417	metabolic process GO:0008152	oxidoreductase activity, acting on the aldehyde or oxo group of donors, disulfide as acceptor GO:0016624
Zm.12212.1.A1_at	183.149	136.467	205.453	1302.91	695.186	879.589	-7.6417	0.0164	5.37341	LOC100275184	cl63098_1(337)	100275184	NM_001149334	NP_001142806
Zm.3731.2.A1_at	362.063	99.71	229.82	769.662	723.35	2247.81	-3.17096	0.0993	5.32312	hypothetical protein LOC100275405	LOC100275405	100275405
Zm.6721.8.S1_at	182.177	124.278	166.313	800.809	686.459	1032.69	-10.0856	0.00987	5.3223	histone H4	H4C14	100192931	NM_001138113	NP_001131585	nucleosome assembly GO:0006334, cytoskeleton organization GO:0007010	DNA binding GO:0003677, actin binding GO:0003779
Zm.18516.1.A1_a_at	446.827	720.862	442.298	2942.47	2316.75	3144.45	-8.98801	0.0124	5.31875	hypothetical protein LOC100501315	LOC100501315	100501315	NM_001196066	NP_001182995	carbohydrate metabolic process GO:0005975	catalytic activity GO:0003824; hydrolase activity, hydrolyzing O-glycosyl compounds GO:0004553; cation binding GO:0043169
Zm.3971.1.S1_at	50.032	50.723	59.342	295.056	317.108	239.047	-16.5185	0.00455	5.29575	hypothetical protein LOC100275101	LOC100275101	100275101	NM_001149282	NP_001142754
Zm.615.1.S1_at	679.767	62.832	905.048	2099.65	1143.13	2389.93	-1.90352	0.25	5.29424	porin2	por2	541687	NM_001111437	NP_001104907	transport GO:0006810, response to stress GO:0006950, transmembrane transport GO:0055085	transporter activity GO:0005215
Zm.8729.1.A1_at	57.831	117.824	72.2	318.095	545.46	419.225	-6.36608	0.0233	5.28783	hypothetical protein LOC100277693	LOC100277693	100277693
Zm.18265.1.A1_at	80.113	110.446	38.668	370.441	374.983	363.351	-5.35919	0.0333	5.28383	hypothetical protein LOC100277671	LOC100277671	100277671	NM_001151178	NP_001144650
Zm.3788.1.S1_at	25.3	20.48	38.85	134.985	147.483	148.906	-8.7159	0.013	5.28078
Zm.18161.1.S1_s_at	144.199	151.358	116.675	668.101	660.177	848.44	-14.5535	0.00539	5.27707	LOC100192753	pco129370	100192753	NM_001137951	NP_001131423	metabolic process GO:0008152	catalytic activity GO:0003824, hydrolase activity GO:0016787
Zm.6866.1.S1_at	149.345	135.613	145.196	793.984	648.214	837.257	-20.0124	0.00332	5.27206	nucleic acid binding protein	LOC100282771	100282771	NM_001155677	NP_001149149	oxidation-reduction process GO:0055114	nucleotide binding GO:0000166, nucleic acid binding GO:0003676, oxidoreductase activity GO:0016491
Zm.13865.1.S1_at	34.997	31.024	36.982	167.237	187.389	183.788	-26.4221	0.00255	5.2347	R2R3 Myb transcription factor MYB-IF35	MYB-IF35	541969	NM_001111622	NP_001105092	regulation of transcription, DNA-dependent GO:0006355	DNA binding GO:0003677
Zm.16065.2.A1_s_at	146.28	167.318	170.495	666.684	875.004	1024.71	-12.3056	0.00685	5.23236	histone H2B.3	LOC100274242	100274242	NM_001148610	NP_001142082	nucleosome assembly GO:0006334	DNA binding GO:0003677
Zm.16733.1.A1_at	241.251	357.994	243.793	1348.69	1626.04	1373.41	-11.5814	0.00759	5.22988	hypothetical protein LOC100383926	LOC100383926	100383926	NM_001176545	NP_001170016	ATP biosynthetic process GO:0006754, cation transport GO:0006812	ATPase activity, coupled to transmembrane movement of ions, phosphorylative mechanism GO:0015662
Zm.2869.1.A1_at	11.986	11.898	10.196	90.414	41.289	55.338	-7.04043	0.0191	5.21797	asparagine synthetase2	asn2	100192349	NM_001137541	NP_001131013	asparagine biosynthetic process GO:0006529	asparagine synthase (glutamine-hydrolyzing) activity GO:0004066, ligase activity GO:0016874
Zm.7339.1.S1_at	38.34	20.132	37.678	138.588	151.544	195.965	-6.99618	0.0193	5.21117	origin recognition complex subunit 2	orc2	541938	NM_001111601	NP_001105071	DNA replication GO:0006260
ZmAffx.442.1.S1_at	12.679	8.581	12.67	55.391	53.975	64.872	-11.5994	0.00757	5.20109	Hypothetical protein LOC100276384	LOC100276384	100276384	NM_001150189	NP_001143661
Zm.3519.1.A1_at	33.341	27.941	35.636	109.102	247.398	171.392	-6.64543	0.0215	5.18444
Zm.14497.13.A1_a_at	136.844	95.703	119.363	548.122	579.977	683.41	-13.3276	0.0061	5.17985	histone H2B.4	umc1268	100273745	NM_001148154	NP_001141626	nucleosome assembly GO:0006334	DNA binding GO:0003677
Zm.10219.2.S1_a_at	154.939	169.426	141.398	852.08	700.367	860.547	-19.3349	0.00353	5.17209	LOC542286	pco123247b	542286			glutamine metabolic process GO:0006541, metabolic process GO:0008152, biosynthetic process GO:0009058	catalytic activity GO:0003824, anthranilate synthase activity GO:0004049
Zm.3710.1.S1_at	141.799	268.845	158.917	815.185	922.418	1112.85	-7.57718	0.0166	5.16922	LOC100280088	pco125769	100280088	NM_001153026	NP_001146498
Zm.3900.1.S1_at	240.757	75.768	215.419	774.586	845.547	825.434	-4.44622	0.0496	5.16233	hypothetical protein LOC100304310	LOC100304310	100304310	NM_001165752	NP_001159224	DNA replication GO:0006260	DNA binding GO:0003677, ATP binding GO:0005524
Zm.18161.1.S1_at	55.439	73.791	54.605	260.85	315.652	372.543	-11.5456	0.00762	5.15912	LOC100192753	pco129370	100192753	NM_001137951	NP_001131423	metabolic process GO:0008152	catalytic activity GO:0003824, hydrolase activity GO:0016787
Zm.11657.1.A1_at	20.849	28.572	22.535	238.837	88.712	86.503	-4.71496	0.0437	5.14922
Zm.386.1.S1_at	58.411	61.115	74.819	234.675	463.653	334.284	-7.76906	0.016	5.14488	tassel seed2	ts2	542246	NM_001111852	NP_001105322	multicellular organismal development GO:0007275, metabolic process GO:0008152, oxidation-reduction process GO:0055114	catalytic activity GO:0003824, binding GO:0005488, oxidoreductase activity GO:0016491
Zm.15076.1.A1_at	114.173	188.607	106.985	860.429	479.645	755.26	-6.4936	0.0225	5.13369	hypothetical protein LOC100272647	LOC100272647	100272647	NM_001147105	NP_001140577
Zm.3866.1.S1_at	193.633	258.117	148.315	1161.68	854.104	1010.21	-8.93631	0.0124	5.13266	LOC100037820	pco075778	100037820	NM_001112520	NP_001105990		oxidoreductase activity GO:0016491
Zm.19048.1.A1_at	141.293	124.803	178.49	932.922	544.545	832.759	-8.39744	0.014	5.12247	LOC100285636	cl31663_1(73)	100285636	NM_001158527	NP_001151999	transport GO:0006810, transmembrane transport GO:0055085	transporter activity GO:0005215, substrate-specific transmembrane transporter activity GO:0022891
Zm.4471.2.S1_a_at	55.184	245.184	35.665	651.427	275.782	352.355	-2.55117	0.153	5.08106	pyruvate, orthophosphate dikinase1	pdk1	542759	NM_001112268	NP_001105738	photosynthesis GO:0015979, phosphorylation GO:0016310	nucleotide binding GO:0000166; catalytic activity GO:0003824; ATP binding GO:0005524; kinase activity GO:0016301; transferase activity GO:0016740; transferase activity, transferring phosphorus-containing groups GO:0016772; metal ion binding GO:0046872; pyruvate, phosphate dikinase activity GO:0050242
Zm.7387.1.A1_at	10.61	7.519	9.015	27.528	58.517	57.862	-6.03675	0.0258	5.06058
Zm.3635.1.A1_at	784.652	878.171	625.319	4050.08	3769.06	3649.53	-15.5089	0.00499	5.0566	LOC100126944	IDP204	100126944
Zm.8860.1.A1_at	18.641	23.94	27.443	160.15	96.526	102.304	-8.26753	0.0144	5.05447
Zm.599.2.S1_a_at	64.236	46.615	52.074	260.225	244.641	315.69	-13.3412	0.0061	5.0513	chromomethylase	et5	542060	NM_001111697	NP_001105167	DNA methylation GO:0006306; chromatin assembly or disassembly GO:0006333; transcription, DNA-dependent GO:0006351; chromatin modification GO:0016568; regulation of transcription, DNA-dependent GO:0006355	DNA binding GO:0003677, chromatin binding GO:0003682, DNA (cytosine-5-)-methyltransferase activity GO:0003886, methyltransferase activity GO:0008168, transferase activity GO:0016740
Zm.10219.3.A1_a_at	211.22	232.525	190.587	1128.24	1008.39	1057.95	-24.5285	0.00253	5.04738	anthranilate synthase component II	LOC100286252	100286252	NM_001159139	NP_001152611	glutamine metabolic process GO:0006541, metabolic process GO:0008152, biosynthetic process GO:0009058	catalytic activity GO:0003824, anthranilate synthase activity GO:0004049
Zm.16240.1.A1_at	80.656	50.597	76.193	540.212	225.651	327.351	-5.53293	0.0309	5.04404	Hypothetical protein LOC100280007	LOC100280007	100280007
Zm.599.1.S1_x_at	28.629	19.205	30.651	118.2	125.315	145.345	-10.2163	0.00973	5.03638	chromomethylase	et5	542060	NM_001111697	NP_001105167	DNA methylation GO:0006306; chromatin assembly or disassembly GO:0006333; transcription, DNA-dependent GO:0006351; chromatin modification GO:0016568; regulation of transcription, DNA-dependent GO:0006355	DNA binding GO:0003677, chromatin binding GO:0003682, DNA (cytosine-5-)-methyltransferase activity GO:0003886, methyltransferase activity GO:0008168, transferase activity GO:0016740
Zm.13315.1.S1_at	43.384	58.762	40.342	213.126	239.484	257.382	-12.6671	0.0065	5.03618	LOC100282702	pco101674a	100282702	NM_001155609	NP_001149081
Zm.11214.1.S1_at	399.483	1261.59	289.679	1819.54	3199.06	3131.84	-3.32942	0.0899	4.99824	LOC100273479	gpm233	100273479	NM_001147916	NP_001141388	response to oxidative stress GO:0006979, oxidation-reduction process GO:0055114	peroxidase activity GO:0004601, oxidoreductase activity GO:0016491, heme binding GO:0020037, metal ion binding GO:0046872
Zm.3169.5.S1_a_at	139.582	26.049	85.113	337.794	296.193	385.096	-3.19222	0.0978	4.99339	hypothetical protein LOC100279753, minichromosome maintenance protein	LOC100279753, MCM6	100279753, 542206	NM_001111819, NM_001152711	NP_001105289, NP_001146183	DNA replication GO:0006260, DNA-dependent DNA replication initiation GO:0006270	nucleotide binding GO:0000166, DNA binding GO:0003677, ATP binding GO:0005524
Zm.14513.2.A1_x_at	1847.74	983.921	1935.21	7467.71	7293.85	8041.65	-7.30459	0.0179	4.99328	hypothetical protein LOC100382822	LOC100382822	100382822			nucleosome assembly GO:0006334	DNA binding GO:0003677
Zm.14513.2.A1_at	1935.88	1004.15	2041.06	7833.16	7430.31	8384.96	-6.94993	0.0196	4.97322	hypothetical protein LOC100272299, hypothetical protein LOC100382822	LOC100272299, LOC100382822	100272299, 100382822	NM_001146785	NP_001140257	nucleosome assembly GO:0006334	DNA binding GO:0003677
Zm.12657.1.A1_at	24.815	25.985	25.883	108.316	92.616	204.527	-6.60893	0.0218	4.97228	hypothetical protein LOC100501400	LOC100501400	100501400	NM_001196128	NP_001183057
Zm.4036.1.A1_at	93.346	55.956	95.613	424.328	418.556	345.132	-8.57351	0.0134	4.96966	LOC100285379	TIDP2772	100285379	NM_001158272	NP_001151744	dephosphorylation GO:0016311	protein tyrosine phosphatase activity GO:0004725, phosphatase activity GO:0016791
Zm.1028.1.S1_at	425.626	844.988	411.834	2837.44	2311.63	2771.16	-6.59655	0.0218	4.96938	hypothetical protein LOC100274540	LOC100274540	100274540	NM_001148896	NP_001142368	drug transmembrane transport GO:0006855, transmembrane transport GO:0055085	drug transmembrane transporter activity GO:0015238, antiporter activity GO:0015297
Zm.14497.13.A1_x_at	174.387	131.945	175.952	728.057	759.244	880.265	-14.427	0.0055	4.935	histone H2B.4	umc1268	100273745	NM_001148154	NP_001141626	nucleosome assembly GO:0006334	DNA binding GO:0003677
Zm.11758.1.A1_at	981.089	195.166	983.303	2286.38	3518.3	2811.33	-2.88719	0.12	4.93397	gibberellin 20 oxidase 2	LOC100284800	100284800	NM_001157695	NP_001151167	oxidation-reduction process GO:0055114	oxidoreductase activity GO:0016491
Zm.1593.1.A1_at	94.793	160.412	130.254	672.205	578.96	610.326	-10.0304	0.00997	4.93138	LOC100283580	cl5383_1	100283580	NM_001156481	NP_001149953	proteolysis GO:0006508	aspartic-type endopeptidase activity GO:0004190
Zm.19049.1.A1_at	88.008	99.613	82.711	490.01	379.272	466.558	-16.6705	0.0045	4.92668	LOC100274230	si605052a04	100274230	NM_001148601	NP_001142073	transcription, DNA-dependent GO:0006351; regulation of transcription, DNA-dependent GO:0006355	DNA binding GO:0003677, sequence-specific DNA binding transcription factor activity GO:0003700, sequence-specific DNA binding GO:0043565
Zm.11694.1.S1_at	30.47	33.803	34.63	160.244	154.48	171.862	-31.7548	0.0019	4.92249	R2R3MYB-domain protein	LOC541733	541733			regulation of transcription, DNA-dependent GO:0006355	DNA binding GO:0003677
Zm.17992.1.A1_at	63.193	58.768	62.858	390.677	239.866	293.114	-11.0772	0.00829	4.90025
Zm.7444.1.A1_at	267.034	93.497	283.841	1355.4	683.342	897.312	-3.8572	0.0669	4.89483	hypothetical protein LOC100279111	LOC100279111	100279111	NM_001152153	NP_001145625
Zm.2331.1.S1_x_at	286.741	185.467	233.423	1332.61	981.403	1113.08	-10.3127	0.00955	4.89469	LOC100283996	pco073447	100283996	NM_001156894	NP_001150366	response to stress GO:0006950
Zm.3216.1.S1_at	179.529	130.046	132.099	1015.16	469.191	745.547	-6.38884	0.0232	4.86491	LOC100281303	gpm113b	100281303	NM_001154221	NP_001147693	metabolic process GO:0008152	transferase activity GO:0016740; transferase activity, transferring glycosyl groups GO:0016757; transferase activity, transferring hexosyl groups GO:0016758
Zm.2543.1.A1_at	680.586	374.525	594.592	2212.74	2742.91	2873.26	-7.99185	0.0152	4.86383	Enolase	LOC100283280	100283280	NM_001156182	NP_001149654	glycolysis GO:0006096	magnesium ion binding GO:0000287, phosphopyruvate hydratase activity GO:0004634, lyase activity GO:0016829
Zm.16443.1.S1_at	34.619	30.341	33.525	183.112	133.591	165.444	-15.6487	0.00497	4.86199	hypothetical protein LOC100191982	LOC100191982	100191982	NM_001137406	NP_001130878	glycolysis GO:0006096	6-phosphofructokinase activity GO:0003872, ATP binding GO:0005524
Zm.1540.1.S1_a_at	3276.79	1540.66	3274.34	13460.1	11418.1	12280.3	-6.17151	0.0248	4.85128	alcohol dehydrogenase1	adh1	542363	NM_001111939	NP_001105409	metabolic process GO:0008152, oxidation-reduction process GO:0055114	catalytic activity GO:0003824, alcohol dehydrogenase (NAD) activity GO:0004022, binding GO:0005488, zinc ion binding GO:0008270, oxidoreductase activity GO:0016491, metal ion binding GO:0046872
Zm.3303.1.A1_x_at	2529.54	2571.44	3116.6	13028.9	13121.1	13466.8	-23.2843	0.00262	4.84264	lipoxygenase	LOX	541856	NM_001111533	NP_001105003	fatty acid biosynthetic process GO:0006633, lipid biosynthetic process GO:0008610, oxylipin biosynthetic process GO:0031408, oxidation-reduction process GO:0055114	iron ion binding GO:0005506; lipoxygenase activity GO:0016165; oxidoreductase activity GO:0016491; oxidoreductase activity, acting on single donors with incorporation of molecular oxygen, incorporation of two atoms of oxygen GO:0016702; metal ion binding GO:0046872
Zm.17633.1.A1_at	22.36	17.064	20.237	108.348	72.754	110.869	-9.984	0.0101	4.83726	tropinone reductase 2	LOC100281375	100281375	NM_001154293	NP_001147765	metabolic process GO:0008152, oxidation-reduction process GO:0055114	catalytic activity GO:0003824, binding GO:0005488, oxidoreductase activity GO:0016491
Zm.17593.1.S1_at	54.027	46.361	35.79	213.073	255.06	182.612	-10.1775	0.00978	4.80163	hypothetical protein LOC100277355	LOC100277355	100277355	NM_001150945	NP_001144417
Zm.4665.1.A1_at	199.03	244.139	178.793	909.46	902.739	1170.46	-12.5454	0.0066	4.80026	heat shock 70 kDa protein	LOC100286241	100286241	NM_001159129	NP_001152601	protein folding GO:0006457, response to stress GO:0006950	nucleotide binding GO:0000166, ATP binding GO:0005524, unfolded protein binding GO:0051082
Zm.2558.1.S1_at	246.959	377.117	214.579	1448.44	1239.1	1201.29	-8.7132	0.013	4.76054	LOC100037812	pco147797a	100037812	NM_001112512	NP_001105982	oxidation-reduction process GO:0055114	oxidoreductase activity GO:0016491
Zm.3568.1.A1_at	48.837	176.727	77.95	350.732	520.069	392.758	-3.95256	0.0635	4.73984	ATFP4	LOC100286051	100286051	NM_001158939	NP_001152411
Zm.9646.1.A1_at	26.507	23.324	21.784	111.083	94.991	135.867	-13.132	0.00629	4.73928	negatively light-regulated protein	LOC100285304	100285304	NM_001158197	NP_001151669
Zm.17785.1.A1_at	25.132	31.696	26.151	118.911	91.2	203.206	-6.30898	0.0238	4.72947
Zm.5025.1.A1_at	51.085	20.162	32.54	179.384	102.29	193.07	-4.63596	0.0454	4.72824
Zm.12708.1.S1_at	1653.84	1409.4	1738.55	7904.57	6623.6	8131.7	-17.2115	0.0043	4.7186	Wound/stress protein	LOC100282651	100282651	NM_001155559	NP_001149031
Zm.9953.1.S1_at	70.255	59.014	69.414	366.515	299.435	274.834	-15.1747	0.00503	4.71476
Zm.13645.1.S1_at	302.574	639.155	309.458	1762.51	1723.73	2042.73	-6.15607	0.0249	4.69812	tryptophan synthase alpha	TSA	100170238	NM_001130120	NP_001123592	tryptophan biosynthetic process GO:0000162, tryptophan metabolic process GO:0006568, metabolic process GO:0008152	catalytic activity GO:0003824, tryptophan synthase activity GO:0004834, lyase activity GO:0016829
Zm.12387.1.S1_at	3736.51	439.676	4903.09	10373.5	9242.2	8662.94	-2.02144	0.228	4.6892
Zm.16065.2.A1_at	403.713	485.324	566.229	1864.58	2499.36	2452.83	-11.3506	0.0079	4.68807	histone H2B.3	LOC100274242	100274242	NM_001148610	NP_001142082	nucleosome assembly GO:0006334	DNA binding GO:0003677
Zm.6732.1.S1_s_at	211.244	165.126	161.193	706.905	870.58	925.583	-12.9553	0.00628	4.66172	HMG-like nucleosome/chromatin assembly factor D	nfd101	542658	NM_001112179	NP_001105649		DNA binding GO:0003677
Zm.13424.1.A1_at	259.405	81.896	168.108	755.586	593.788	804.321	-4.41211	0.0504	4.6577	homocysteine S-methyltransferase 1	hmt1	541873	NM_001111541	NP_001105011	cellular amino acid biosynthetic process GO:0008652, methionine biosynthetic process GO:0009086	methyltransferase activity GO:0008168, homocysteine S-methyltransferase activity GO:0008898, transferase activity GO:0016740, metal ion binding GO:0046872
Zm.18393.1.A1_at	269.485	546.968	266.522	1825.35	1312.03	1656.27	-5.98057	0.0263	4.65653	LOC100281292	si660056a04	100281292	NM_001154210	NP_001147682		binding GO:0005488, ligase activity GO:0016874
Zm.9289.1.A1_at	165.924	573.475	188.019	1291.4	1096.79	1267.93	-3.86414	0.0666	4.64749	hypothetical protein LOC100384816	LOC100384816	100384816	NM_001177258	NP_001170729	oxidation-reduction process GO:0055114	monooxygenase activity GO:0004497, iron ion binding GO:0005506, electron carrier activity GO:0009055, oxidoreductase activity GO:0016491, heme binding GO:0020037, metal ion binding GO:0046872
Zm.10408.1.A1_at	267.946	152.375	222.96	980.514	843.922	1089.73	-8.41675	0.0139	4.62696	LOC100273476	pco087970b	100273476	NM_001147913	NP_001141385	carbohydrate metabolic process GO:0005975, metabolic process GO:0008152	catalytic activity GO:0003824; hydrolase activity, hydrolyzing O-glycosyl compounds GO:0004553; hydrolase activity GO:0016787; hydrolase activity, acting on glycosyl bonds GO:0016798; cation binding GO:0043169
Zm.6393.2.S1_x_at	348.535	219.761	258.5	1133.62	1155.76	1494.03	-9.46756	0.0113	4.62394	histone I	his1	542385	NM_001111960	NP_001105430	nucleosome assembly GO:0006334	DNA binding GO:0003677
Zm.6721.12.A1_s_at	382.381	289.423	359.41	1508.75	1441.13	1804.27	-14.0718	0.00566	4.62027	histone H4	H4C14	100192931	NM_001138113	NP_001131585	nucleosome assembly GO:0006334, cytoskeleton organization GO:0007010	DNA binding GO:0003677, actin binding GO:0003779
Zm.5996.1.A1_at	282.162	175.293	254.01	1019.7	1076.14	1125.96	-10.3908	0.0094	4.61582	LOC100192012	TIDP3470	100192012	NM_001137436	NP_001130908	deoxyribonucleoside diphosphate metabolic process GO:0009186, oxidation-reduction process GO:0055114	ribonucleoside-diphosphate reductase activity GO:0004748, oxidoreductase activity GO:0016491, transition metal ion binding GO:0046914
Zm.16805.8.S1_at	95.361	529.871	106.497	610.188	1188.19	723.339	-2.5911	0.149	4.60191	hypothetical protein LOC100191592	LOC100191592	100191592	NM_001137022	NP_001130494	carbohydrate metabolic process GO:0005975, chitin catabolic process GO:0006032, cell wall macromolecule catabolic process GO:0016998	chitinase activity GO:0004568
Zm.6657.1.A1_at	20.887	18.844	21.744	106.761	80.664	96.522	-16.5093	0.00454	4.59662	LOC100136880	umc1051	100136880	NM_001114651, NM_001164287	NP_001108123, NP_001157759	oxidation-reduction process GO:0055114	peroxidase activity GO:0004601; iron ion binding GO:0005506; calcium ion binding GO:0005509; electron carrier activity GO:0009055; oxidoreductase activity GO:0016491; flavin adenine dinucleotide binding GO:0050660; oxidoreductase activity, acting on NADH or NADPH, oxygen as acceptor GO:0050664
Zm.6393.4.S1_x_at	156.262	125.359	153.417	555.031	662.836	784.535	-12.4381	0.00667	4.57949	H1 histone	H1	542385	NM_001111960	NP_001105430	nucleosome assembly GO:0006334	DNA binding GO:0003677
Zm.9942.1.A1_at	126.058	103.916	115.116	392.269	662.675	555.688	-9.28114	0.0116	4.57554	LOC100274544	TIDP9177	100274544	NM_001148900	NP_001142372
Zm.18339.1.A1_at	95.983	78.335	90.723	424.484	369.378	415.25	-20.4349	0.00325	4.5701	hypothetical protein LOC100502445	LOC100502445	100502445	NM_001196923	NP_001183852
Zm.11718.1.A1_at	269.844	721.277	676.041	2074.83	2591.45	2335.07	-4.69083	0.0443	4.5696	heavy metal-associated domain containing protein	LOC100284161	100284161	NM_001157058	NP_001150530
Zm.227.1.S2_x_at	110.644	54.291	153.504	591.069	337.098	439.126	-4.37283	0.0513	4.5611	hypothetical protein LOC100304004	LOC100304004	100304004	NM_001165538	NP_001159010
Zm.18117.1.S1_at	223.213	184.982	279.302	1232.22	850.902	1041.79	-9.47303	0.0113	4.55835	LOC100191821	cl17019_1	100191821	NM_001137245	NP_001130717
Zm.15595.1.S1_at	87.782	67.508	86.357	502.08	258.22	372.68	-7.211	0.0183	4.55354	LOC100272546	si946084h12	100272546	NM_001147014	NP_001140486
Zm.14513.5.S1_at	96.861	111.445	79.838	367.358	457.33	482.838	-11.855	0.00733	4.54884	Histone H3.2	H3C4	100192589	NM_001137804	NP_001131276	nucleosome assembly GO:0006334	DNA binding GO:0003677
Zm.5050.2.A1_at	1011.92	571.896	766.418	3881.82	2842.61	3774.57	-7.86638	0.0156	4.54531	hypothetical protein LOC100274119	LOC100274119	100274119	NM_001148497	NP_001141969	cellular amino acid metabolic process GO:0006520, biosynthetic process GO:0009058	catalytic activity GO:0003824; L-aspartate:2-oxoglutarate aminotransferase activity GO:0004069; transaminase activity GO:0008483; transferase activity GO:0016740; transferase activity, transferring nitrogenous groups GO:0016769; pyridoxal phosphate binding GO:0030170
Zm.18447.1.A1_at	82.434	165.508	99.673	537.672	423.477	554.395	-6.71832	0.0209	4.52781	hypothetical protein LOC100217021	LOC100217021	100217021	NM_001143396	NP_001136868	protein phosphorylation GO:0006468	protein kinase activity GO:0004672, ATP binding GO:0005524
Zm.4324.1.A1_at	16.652	15.011	15.375	111.46	94.291	33.445	-3.98455	0.0625	4.50555	LOC100191178	TIDP3581	100191178	NM_001136613	NP_001130085	lipid metabolic process GO:0006629	hydrolase activity GO:0016787; hydrolase activity, acting on ester bonds GO:0016788
Zm.17375.1.A1_at	45.177	25.974	38.145	117.293	253.248	137.04	-5.24939	0.0348	4.49699
Zm.12108.1.A1_at	379.787	857.102	417.098	2354.06	2262.83	2310.31	-5.83698	0.0277	4.49203	hypothetical protein LOC100502334	LOC100502334	100502334	NM_001196812	NP_001183741
Zm.16860.1.A1_at	370.721	28.282	298.409	605.832	618.696	756.381	-1.81646	0.267	4.4916	NADP-dependent malic enzyme	LOC100284598	100284598	NM_001157493	NP_001150965	malate metabolic process GO:0006108, metabolic process GO:0008152, oxidation-reduction process GO:0055114	catalytic activity GO:0003824; malic enzyme activity GO:0004470; binding GO:0005488; oxidoreductase activity GO:0016491; oxidoreductase activity, acting on the CH-OH group of donors, NAD or NADP as acceptor GO:0016616; metal ion binding GO:0046872; NAD binding GO:0051287
Zm.9368.1.A1_at	20.001	12.564	20.6	67.462	80.289	85.298	-8.56124	0.0134	4.46889
Zm.1995.1.S1_at	43.849	38.8	48.411	157.659	240.423	193.904	-10.8794	0.00853	4.46868	hypothetical protein LOC100384001	LOC100384001	100384001	NM_001176612	NP_001170083
Zm.17353.1.A1_at	39.648	83.72	35.909	256.052	157.75	262.423	-4.75809	0.0428	4.46356						oxidation-reduction process GO:0055114	monooxygenase activity GO:0004497, iron ion binding GO:0005506, electron carrier activity GO:0009055, oxidoreductase activity GO:0016491, heme binding GO:0020037, metal ion binding GO:0046872
Zm.27.1.S1_at	38.688	56.364	34.476	174.894	191.782	198.065	-9.76156	0.0106	4.45417	Helminthosporium carbonum susceptibility1	hm1	732845	NM_001112450	NP_001105920	metabolic process GO:0008152, cellular metabolic process GO:0044237	catalytic activity GO:0003824, binding GO:0005488, coenzyme binding GO:0050662
Zm.12127.1.A1_at	436.494	324.54	425.786	1635.69	1685.55	1917.81	-13.9706	0.00564	4.44225
Zm.6300.1.S1_at	59.792	47.996	49.666	216.205	242.859	236.476	-19.3911	0.00356	4.43304	ATBRCA1	LOC100281664	100281664	NM_001154584	NP_001148056		protein binding GO:0005515, zinc ion binding GO:0008270, metal ion binding GO:0046872
Zm.948.1.A1_at	90.632	123.167	73.022	413.677	396.961	429.987	-9.69398	0.0108	4.42465	Receptor-like protein kinase	LOC100281202	100281202	NM_001154121	NP_001147593	protein phosphorylation GO:0006468, recognition of pollen GO:0048544	nucleotide binding GO:0000166, protein kinase activity GO:0004672, protein serine/threonine kinase activity GO:0004674, receptor activity GO:0004872, ATP binding GO:0005524, sugar binding GO:0005529, kinase activity GO:0016301
Zm.8760.1.S1_at	169.593	220.587	195.757	861.496	897.96	815.942	-18.3627	0.00378	4.41728	LOC100285053	cl17031_1	100285053	NM_001157948	NP_001151420	biosynthetic process GO:0009058	catalytic activity GO:0003824
Zm.9810.1.A1_a_at	9.963	14.131	12.681	71.242	23.863	90.285	-3.51295	0.0808	4.41354	hypothetical protein LOC100274769	LOC100274769	100274769
Zm.12587.1.S1_s_at	343.022	127.907	307.568	1148.92	894.722	1103.67	-4.59165	0.0463	4.38081	glycosyltransferase	LOC100280677	100280677	NM_001153596	NP_001147068		transferase activity GO:0016740; transferase activity, transferring glycosyl groups GO:0016757
Zm.10660.1.A1_at	28.569	60.747	24.408	145.249	138.76	176.622	-5.07659	0.0373	4.3802	Plasma membrane-bound peroxidase 2b	LOC100125639	100125639	NM_001112570	NP_001106040	response to oxidative stress GO:0006979, hydrogen peroxide catabolic process GO:0042744, oxidation-reduction process GO:0055114	peroxidase activity GO:0004601, oxidoreductase activity GO:0016491, heme binding GO:0020037, metal ion binding GO:0046872
Zm.13603.1.S1_at	289.511	304.166	305.801	1460.26	1111.8	1356.83	-17.6268	0.00415	4.34098	LOC100192722	umc2384	100192722	NM_001137923	NP_001131395	transcription, DNA-dependent GO:0006351; regulation of transcription, DNA-dependent GO:0006355	DNA binding GO:0003677, sequence-specific DNA binding transcription factor activity GO:0003700, sequence-specific DNA binding GO:0043565
Zm.10261.1.A1_at	71.435	138.89	57.15	325.68	368.077	384.421	-5.40352	0.0327	4.33157
Zm.16973.1.S1_at	21.756	22.688	19.538	96.17	100.606	80.679	-18.1453	0.00388	4.3257	VQ motif family protein	LOC100280912	100280912	NM_001153832	NP_001147304
Zm.12107.1.A1_at	36.069	36.644	34.61	196.243	120.262	156.664	-10.2723	0.00962	4.32365	hypothetical protein LOC100279819	LOC100279819	100279819	NM_001152774	NP_001146246	oxidation-reduction process GO:0055114	monooxygenase activity GO:0004497, iron ion binding GO:0005506, electron carrier activity GO:0009055, oxidoreductase activity GO:0016491, heme binding GO:0020037, metal ion binding GO:0046872
Zm.4077.2.A1_x_at	319.828	126.019	274.125	1071.45	815.488	1004.13	-4.86494	0.0409	4.29825	rho GDP-dissociation inhibitor 1	LOC100285962	100285962	NM_001158851	NP_001152323		Rho GDP-dissociation inhibitor activity GO:0005094
Zm.9047.1.A1_at	236.78	265.501	259.003	1302.97	847.985	1162.67	-10.9398	0.00842	4.28899	Hypothetical protein LOC100277204	LOC100277204	100277204	NM_001150840	NP_001144312
Zm.15070.1.A1_at	1070.93	660.495	827.092	3662.29	3252.36	3872.15	-9.78365	0.0106	4.28785	pyruvate kinase, cytosolic isozyme	LOC100283899	100283899	NM_001156797	NP_001150269	glycolysis GO:0006096	magnesium ion binding GO:0000287, catalytic activity GO:0003824, pyruvate kinase activity GO:0004743, kinase activity GO:0016301, transferase activity GO:0016740, potassium ion binding GO:0030955
Zm.11616.1.A1_at	608.211	739.128	243.271	1676.37	2774.89	1844.46	-3.86913	0.0664	4.28095
ZmAffx.995.1.A1_at	22.29	21.272	24.515	155.556	69.391	84.184	-5.88467	0.0272	4.27583	LOC677667	si603015d01b	677667	NM_001112344	NP_001105814	trehalose biosynthetic process GO:0005992, metabolic process GO:0008152	catalytic activity GO:0003824
Zm.5441.1.S1_at	1327.66	1343.26	1214.95	5993.39	5160.1	5448.46	-26.8615	0.00242	4.26841	benzoxazinone synthesis9	bx9	100274317	NM_001148680	NP_001142152	metabolic process GO:0008152	transferase activity, transferring hexosyl groups GO:0016758
Zm.864.1.S1_at	238.131	32.158	225.844	350.261	775.749	492.901	-2.07762	0.218	4.2624	glutathione transferase30	gst30	541841	NM_001111520	NP_001104990		glutathione transferase activity GO:0004364, transferase activity GO:0016740
Zm.13489.1.S1_at	67.973	63.859	66.014	582.711	198.49	191.551	-3.96524	0.0631	4.26019	LOC100275030	pco124370	100275030
Zm.10216.1.A1_at	316.293	380.449	220.036	1653.13	876.633	1412.33	-5.8093	0.0279	4.25983	hypothetical protein LOC100276703	LOC100276703	100276703	NM_001150428	NP_001143900
Zm.2193.1.A1_at	91.145	46.269	88.874	324.5	257.838	344.336	-6.06094	0.0256	4.25189	glutathione transferase20	gst20	541835	NM_001111516	NP_001104986		glutathione transferase activity GO:0004364, transferase activity GO:0016740
Zm.10017.1.A1_at	15.059	26.054	19.803	68.303	102.153	85.234	-7.36037	0.0176	4.24588	WRKY69 - superfamily of TFs having WRKY and zinc finger domains	LOC100280987	100280987	NM_001153907	NP_001147379	transcription, DNA-dependent GO:0006351; regulation of transcription, DNA-dependent GO:0006355	DNA binding GO:0003677, sequence-specific DNA binding transcription factor activity GO:0003700, sequence-specific DNA binding GO:0043565
Zm.6721.6.A1_at	481.068	457.626	503.451	2025.43	1828.81	2290.25	-20.4692	0.00325	4.24585	histone H4	H4C14	100192931	NM_001138113	NP_001131585	nucleosome assembly GO:0006334, cytoskeleton organization GO:0007010	DNA binding GO:0003677, actin binding GO:0003779
ZmAffx.171.1.A1_at	173.929	209.571	164.36	929.505	564.565	868.991	-8.36748	0.014	4.23799	LOC100192595	cl11332_1	100192595	NM_001137810	NP_001131282		hydrolase activity GO:0016787
Zm.2584.1.A1_at	1592.68	802.878	1541.54	6164.3	4220.47	5713.32	-5.73385	0.0286	4.22474	LOC100194124	pco074618	100194124	NM_001139177	NP_001132649
Zm.10835.1.S1_at	75.11	96.596	74.42	398.71	286.548	355.309	-11.153	0.00814	4.22058	Beta-carotene hydroxylase	LOC100281693	100281693	NM_001154613	NP_001148085	fatty acid biosynthetic process GO:0006633, oxidation-reduction process GO:0055114	iron ion binding GO:0005506, oxidoreductase activity GO:0016491
Zm.12236.1.A1_at	115.499	31.65	106.215	328.236	275.918	321.741	-3.41224	0.0857	4.21807	LOC100194199	si605088g02(390)	100194199	NM_001139244	NP_001132716
Zm.4077.2.A1_at	428.121	114.645	380.064	1286.67	902.053	1203.42	-3.30997	0.091	4.21483	Rho GDP-dissociation inhibitor 1	LOC100285962	100285962	NM_001158851	NP_001152323		Rho GDP-dissociation inhibitor activity GO:0005094
Zm.3630.1.A1_at	933.956	2950.86	1102.79	8273.84	3829.18	7136.81	-3.34327	0.0892	4.20581	LOC100272630	si707071g02a	100272630	NM_001147093	NP_001140565	lipid transport GO:0006869
ZmAffx.86.1.A1_at	285.749	214.408	450.847	1436.51	941.933	1486.09	-5.46738	0.0318	4.17547	hypothetical protein LOC100193226	LOC100193226	100193226	NM_001138377	NP_001131849
Zm.4125.1.A1_at	285.286	165.42	277.026	1002.92	768.022	1234.03	-6.37971	0.0232	4.17374	stachyose synthase	LOC100285930	100285930	NM_001158819	NP_001152291	metabolic process GO:0008152	catalytic activity GO:0003824
Zm.2690.1.S1_at	37.623	24.864	41.36	139.309	135.099	148.984	-8.98507	0.0124	4.16919
Zm.5481.1.A1_at	384.375	270.618	384.271	1383.02	1371.89	1524.46	-11.724	0.00742	4.16715
Zm.19036.1.S1_at	42.342	35.067	45.604	191.126	130.307	195.126	-9.32278	0.0115	4.15572	hypothetical protein LOC100272946	LOC100272946	100272946	NM_001147398	NP_001140870		acid phosphatase activity GO:0003993, hydrolase activity GO:0016787, metal ion binding GO:0046872
Zm.5748.1.A1_at	23.228	24.79	23.354	77.954	117.877	104.274	-11.433	0.00779	4.1457	LOC100278320	cl31479_3	100278320	NM_001151633	NP_001145105	metabolic process GO:0008152, oxidation-reduction process GO:0055114	catalytic activity GO:0003824, binding GO:0005488, zinc ion binding GO:0008270, oxidoreductase activity GO:0016491
Zm.6074.1.A1_at	71.188	123.099	81.919	430.068	319.315	370.006	-7.65957	0.0163	4.13658	LOC100170243, hypothetical protein LOC100217140	cl5847_1, LOC100217140	100170243, 100217140	NM_001130124, NM_001161349	NP_001123596, NP_001154821	ubiquitin-dependent protein catabolic process GO:0006511, multicellular organismal development GO:0007275, protein ubiquitination GO:0016567	ubiquitin-protein ligase activity GO:0004842, protein binding GO:0005515, zinc ion binding GO:0008270, ligase activity GO:0016874, metal ion binding GO:0046872
Zm.16510.1.A1_at	262.282	331.293	286.352	1382.46	974.932	1304	-11.1141	0.0082	4.13372
Zm.14677.1.S1_at	31.471	31.398	27.827	139.056	147.009	94.696	-9.83935	0.0105	4.12917
Zm.12317.1.S1_at	238.134	290.728	193.44	1343.44	804.676	872.156	-7.1661	0.0184	4.12914	ethylene-responsive transcription factor 4	LOC100280582	100280582	NM_001153501	NP_001146973	transcription, DNA-dependent GO:0006351; regulation of transcription, DNA-dependent GO:0006355; regulation of transcription, DNA-dependent GO:0006355	DNA binding GO:0003677, sequence-specific DNA binding transcription factor activity GO:0003700
Zm.13316.1.S1_at	256.528	51.783	206.323	553	615.812	565.567	-2.82293	0.126	4.12664	hypothetical protein LOC100277642	LOC100277642	100277642	NM_001151152	NP_001144624
Zm.13944.4.S1_at	116.774	129.346	197.386	518.312	806.274	500.792	-6.38068	0.0232	4.12514	LOC100279975	pco093477	100279975	NM_001152923	NP_001146395
Zm.17254.1.A1_at	43.622	108.268	40.681	182.324	333.014	220.554	-3.90849	0.065	4.11538	Hypothetical protein LOC100272926	LOC100272926	100272926	NM_001147378	NP_001140850
Zm.16213.1.S1_at	17.877	21.085	18.378	77.511	74.658	82.619	-23.9291	0.00255	4.10191	hypothetical protein LOC100216627	LOC100216627	100216627	NM_001143040	NP_001136512
Zm.7961.1.A1_at	35.225	109.637	33.551	202.5	190.582	228.208	-3.60194	0.0769	4.08108	hypothetical protein LOC100275228	LOC100275228	100275228	NM_001149366	NP_001142838
Zm.14429.2.A1_a_at	715.901	563.93	677.876	2847.87	2333.61	2774.24	-14.7004	0.00529	4.069	elongation factor 1-delta 1	LOC100283380	100283380	NM_001156281	NP_001149753	translation GO:0006412, translational elongation GO:0006414	translation elongation factor activity GO:0003746
Zm.5082.1.S1_at	553.248	382.793	508.717	1632.92	2211.92	2000.69	-9.818	0.0105	4.06304	LOC100283650	pco069028	100283650	NM_001156551	NP_001150023	GTP biosynthetic process GO:0006183, UTP biosynthetic process GO:0006228, CTP biosynthetic process GO:0006241	nucleotide binding GO:0000166, nucleoside diphosphate kinase activity GO:0004550, ATP binding GO:0005524, kinase activity GO:0016301, transferase activity GO:0016740
Zm.13583.1.S1_at	157.623	328.749	108.285	592.878	950.264	665.103	-3.93701	0.064	4.0571	Secretory protein	LOC100283021	100283021	NM_001155923	NP_001149395
Zm.4682.1.S1_at	36.866	32.948	27.434	150.488	116.523	126.417	-12.2215	0.00693	4.05191	acyl-desaturase	LOC100284973	100284973	NM_001157868	NP_001151340	fatty acid metabolic process GO:0006631, oxidation-reduction process GO:0055114	oxidoreductase activity GO:0016491, acyl-[acyl-carrier-protein] desaturase activity GO:0045300, transition metal ion binding GO:0046914
Zm.17192.1.A1_at	82.052	54.922	78.549	339.007	269.961	255.535	-9.08171	0.0122	4.04261
Zm.663.1.S1_at	36.424	58.187	55.212	275.067	128.988	217.713	-5.20209	0.0353	4.04149	cis-zeatin O-glucosyltransferase1	czog1	541881	NM_001111547	NP_001105017	metabolic process GO:0008152	transferase activity GO:0016740; transferase activity, transferring glycosyl groups GO:0016757; transferase activity, transferring hexosyl groups GO:0016758; cis-zeatin O-beta-D-glucosyltransferase activity GO:0050502
Zm.6343.1.A1_at	115.609	215.773	123.793	588.351	701.196	490.772	-6.2574	0.0242	4.03234	LOC100193609	pco117754	100193609	NM_001138711	NP_001132183		methyltransferase activity GO:0008168, O-methyltransferase activity GO:0008171, transferase activity GO:0016740
Zm.2477.1.A1_at	818.547	425.506	680.888	2426.62	2327.42	2745.47	-6.93239	0.0196	4.02862	hypothetical protein LOC100191278	LOC100191278	100191278	NM_001136712	NP_001130184	oxidation-reduction process GO:0055114	cysteamine dioxygenase activity GO:0047800
Zm.599.1.S1_a_at	44.448	34.171	41.523	151.427	149.319	182.231	-13.7087	0.00588	4.02762	chromomethylase	et5	542060	NM_001111697	NP_001105167	DNA methylation GO:0006306; chromatin assembly or disassembly GO:0006333; transcription, DNA-dependent GO:0006351; chromatin modification GO:0016568; regulation of transcription, DNA-dependent GO:0006355	DNA binding GO:0003677, chromatin binding GO:0003682, DNA (cytosine-5-)-methyltransferase activity GO:0003886, methyltransferase activity GO:0008168, transferase activity GO:0016740
Zm.217.1.S1_at	94.079	263.448	129.545	611.411	540.276	632.085	-4.51823	0.0478	4.02135	LOC542594	gpm355	542594	NM_001112129	NP_001105599	protein phosphorylation GO:0006468	nucleotide binding GO:0000166, protein kinase activity GO:0004672, protein serine/threonine kinase activity GO:0004674, MAP kinase activity GO:0004707, ATP binding GO:0005524, kinase activity GO:0016301, transferase activity GO:0016740
Zm.10590.1.S1_x_at	214.989	501.75	206.519	917.368	1236.42	1273.25	-4.51779	0.0478	4.01717	LOC100194249	IDP808	100194249	NM_001139290	NP_001132762	oxidation-reduction process GO:0055114	ferredoxin-NADP+ reductase activity GO:0004324, oxidoreductase activity GO:0016491, flavin adenine dinucleotide binding GO:0050660, NADP binding GO:0050661
Zm.5427.1.A1_at	239.335	25.351	215.23	450.808	387.241	481.539	-1.89097	0.252	4.00772	LOC100383858	umc1557a	100383858	NM_001176488	NP_001169959
Zm.5416.1.A1_at	34.373	32.319	36.376	131.918	129.19	152.496	-22.2654	0.00278	4.00648	LOC100279267	gpm24	100279267	NM_001152288	NP_001145760	carbohydrate metabolic process GO:0005975, metabolic process GO:0008152	hydrolase activity, hydrolyzing O-glycosyl compounds GO:0004553; hydrolase activity GO:0016787; hydrolase activity, acting on glycosyl bonds GO:0016798
Zm.6393.1.A1_x_at	377.038	226.758	334.084	1174.93	1061.29	1467.74	-7.67027	0.0163	4.00157	histone I	his1	542385	NM_001111960	NP_001105430	nucleosome assembly GO:0006334	DNA binding GO:0003677
Zm.13996.1.S1_at	816.626	294.706	869.673	2779.62	2012.17	2396.29	-3.82042	0.0683	4.00074	ATP binding protein	LOC100285534	100285534	NM_001158425	NP_001151897	protein phosphorylation GO:0006468	protein kinase activity GO:0004672, protein serine/threonine kinase activity GO:0004674, ATP binding GO:0005524
Zm.89.1.A1_at	397.009	468.84	383.915	1453.83	1716.06	1829.59	-15.0211	0.00507	3.99742	mitochondrial chaperonin 60	CPN60II	542707	NM_001112220	NP_001105690	protein folding GO:0006457, response to stress GO:0006950, cellular protein metabolic process GO:0044267	nucleotide binding GO:0000166, protein binding GO:0005515, ATP binding GO:0005524
Zm.18513.1.S1_at	66.016	95.963	64.278	266.462	373.579	261.288	-7.9733	0.0152	3.99737	hypothetical protein LOC100192940	LOC100192940	100192940	NM_001138121	NP_001131593
Zm.17694.1.S1_at	47.442	33.519	40.131	128.62	155.025	202.569	-8.34699	0.0141	3.98519
Zm.16971.1.A1_s_at	30.103	52.907	29.773	206.994	137.019	104.362	-5.00944	0.0385	3.96688	cytokinin oxidase 2, cytokinin oxidase 3	cko2, cko3	542056, 542507	NM_001111693, NM_001112056	NP_001105163, NP_001105526	cytokinin metabolic process GO:0009690, oxidation-reduction process GO:0055114	catalytic activity GO:0003824, oxidoreductase activity GO:0016491, cytokinin dehydrogenase activity GO:0019139, flavin adenine dinucleotide binding GO:0050660
Zm.12098.1.A1_at	165.268	296.906	187.788	888.454	1032.03	624.773	-5.93716	0.0267	3.96149	LOC100282281	gpm842	100282281	NM_001155193	NP_001148665		hydrolase activity GO:0016787
Zm.3169.5.S1_x_at	136.758	29.275	101.074	265.153	295.926	320.425	-2.89918	0.119	3.9607	minichromosome maintenance protein	MCM6	542206	NM_001111819	NP_001105289	DNA replication GO:0006260, DNA-dependent DNA replication initiation GO:0006270	nucleotide binding GO:0000166, DNA binding GO:0003677, ATP binding GO:0005524
Zm.16583.1.A1_at	157.331	107.961	139.293	451.509	602.702	540.051	-9.88281	0.0103	3.96033	hypothetical protein LOC100191686	LOC100191686	100191686	NM_001137115	NP_001130587	metabolic process GO:0008152	catalytic activity GO:0003824, phosphoglycolate phosphatase activity GO:0008967, hydrolase activity GO:0016787
Zm.10055.1.A1_at	88.445	149.868	105.306	722.516	332.623	360.509	-4.72818	0.0434	3.95937	LOC100192882	cl16330_1	100192882	NM_001138070	NP_001131542
Zm.19144.1.A1_at	158.655	64.349	145.782	452.537	356.341	568.847	-4.322	0.0525	3.95008	hypothetical protein LOC100217274	LOC100217274	100217274	NM_001143626	NP_001137098
Zm.18088.1.A1_at	82.302	117.286	129.162	430.508	485.333	366.274	-8.60757	0.0132	3.94468	lysM domain containing protein	LOC100284098	100284098	NM_001156996	NP_001150468	cell wall macromolecule catabolic process GO:0016998
Zm.10590.1.S1_at	146.126	356.341	164.822	656.827	882.46	906.837	-4.60695	0.046	3.94175	LOC100194249	IDP808	100194249	NM_001139290	NP_001132762	oxidation-reduction process GO:0055114	ferredoxin-NADP+ reductase activity GO:0004324, oxidoreductase activity GO:0016491, flavin adenine dinucleotide binding GO:0050660, NADP binding GO:0050661
Zm.2033.1.A1_at	278.96	446.492	259.704	1300.33	1124.7	1349.18	-7.66337	0.0163	3.93648	hypothetical protein LOC100274598	LOC100274598	100274598	NM_001148950	NP_001142422
Zm.2192.1.A1_at	14.288	11.631	12.223	58.163	36.194	58.797	-7.98578	0.0152	3.93506
Zm.6429.1.A1_at	336.293	78.927	333.793	753.391	777.886	919.46	-2.81834	0.126	3.93263	LOC100216891	si606069d05	100216891	NM_001143278	NP_001136750	DNA replication GO:0006260, DNA-dependent DNA replication initiation GO:0006270	nucleotide binding GO:0000166, DNA binding GO:0003677, ATP binding GO:0005524
Zm.5467.1.A1_at	66.831	30.815	58.674	180.266	195.957	199.426	-5.61503	0.03	3.87754	LOC100273978	cl18116_1	100273978	NM_001148364	NP_001141836	DNA replication GO:0006260, DNA-dependent DNA replication initiation GO:0006270	nucleotide binding GO:0000166, DNA binding GO:0003677, ATP binding GO:0005524
Zm.2085.1.S1_s_at	4574.94	426.201	4015.78	8314.1	7827.42	6996	-1.7543	0.28	3.8741	phospholipid transfer protein homolog1	plt1	542231	NM_001111841	NP_001105311	transport GO:0006810, lipid transport GO:0006869	lipid binding GO:0008289
Zm.10267.1.A1_at	77.725	125.11	192.16	423.511	510.967	491.827	-5.03502	0.038	3.84755
Zm.1741.1.S1_at	62.917	103.875	60.178	320.96	267.594	258.57	-7.17391	0.0184	3.83644	hypothetical protein LOC100217183	LOC100217183	100217183	NM_001143543	NP_001137015	metabolic process GO:0008152, oxidation-reduction process GO:0055114	catalytic activity GO:0003824, binding GO:0005488, oxidoreductase activity GO:0016491
Zm.1464.1.S1_at	310.494	1048.11	648.409	2367.37	1886.91	2665.71	-3.65295	0.0746	3.83566	Grx_C2.1 - glutaredoxin subgroup I	LOC100303864	100303864	NM_001165476	NP_001158948	cell redox homeostasis GO:0045454	electron carrier activity GO:0009055, protein disulfide oxidoreductase activity GO:0015035
Zm.10841.1.A1_at	357.293	549.094	439.454	1359.09	1950.9	1810.13	-8.07512	0.0149	3.81829	LOC542690	pco116062	542690	NM_001112206	NP_001105676	isoprenoid biosynthetic process GO:0008299, terpenoid biosynthetic process GO:0016114, oxidation-reduction process GO:0055114	iron ion binding GO:0005506, 4-hydroxy-3-methylbut-2-en-1-yl diphosphate synthase activity GO:0046429
ZmAffx.463.1.A1_at	50.259	149.46	61.395	281.059	285.93	318.902	-3.97076	0.063	3.81606
Zm.8944.1.S1_at	3349.12	4669.21	2579.68	14297.8	11749.8	13334	-7.39586	0.0175	3.8151	stem-specific protein TSJT1	LOC100283989	100283989	NM_001156887	NP_001150359
Zm.11949.1.A1_at	1568.02	1122.81	1677.8	6358.08	4844.93	5318.35	-9.07181	0.0122	3.81356
Zm.3318.1.S1_at	2157.97	1968.3	2222.34	9919.95	6818.15	7691.83	-11.481	0.00769	3.80557	phosphohexose isomerase1	phi1	542313	NM_001111898	NP_001105368	gluconeogenesis GO:0006094, glycolysis GO:0006096	glucose-6-phosphate isomerase activity GO:0004347, isomerase activity GO:0016853
Zm.1184.1.A1_at	330.066	524.791	293.387	1620.08	1191.18	1445.21	-6.71249	0.021	3.80019	LOC100273108	pco139385c	100273108	NM_001147557	NP_001141029
Zm.17296.1.A1_at	78.4	105.481	87.39	302.461	363.784	358.085	-12.7068	0.00647	3.79182	hypothetical protein LOC100273650	LOC100273650	100273650	NM_001148064	NP_001141536	metabolic process GO:0008152	hydrolase activity GO:0016787
Zm.128.1.S1_at	75.361	156.194	67.699	403.938	321.396	332.878	-4.89222	0.0404	3.78515	octopine synthase binding factor3	obf3.2	542407	NM_001111978	NP_001105448	regulation of transcription, DNA-dependent GO:0006355	DNA binding GO:0003677, sequence-specific DNA binding transcription factor activity GO:0003700, sequence-specific DNA binding GO:0043565, protein dimerization activity GO:0046983
Zm.496.1.S1_at	86.068	156.557	88.78	351.619	359.212	507.654	-5.82114	0.0278	3.77039	prohibitin3	phb3	541817	NM_001111498	NP_001104968
Zm.531.1.S1_at	352.786	195.121	333.89	1014.04	1050.02	1150.53	-6.88033	0.0199	3.76338	proliferating cell nuclear antigen2	magi81248	542357	NM_001111934	NP_001105404	DNA replication GO:0006260, regulation of DNA replication GO:0006275	DNA binding GO:0003677, DNA polymerase processivity factor activity GO:0030337
Zm.8764.1.A1_at	307.844	397.468	379.318	1370.82	1142.8	1578.79	-10.8496	0.0086	3.76311	hypothetical protein LOC100216915	LOC100216915	100216915	NM_001143301	NP_001136773		hydrolase activity GO:0016787
Zm.6401.2.S1_a_at	211.508	265.217	202.089	1017.85	757.15	781.072	-10.5078	0.00924	3.75862	LOC100193788	AY104775	100193788	NM_001138873	NP_001132345
Zm.4313.1.S1_at	165.909	45.503	153.793	329.747	430.452	428.43	-3.08074	0.106	3.7415	LOC100193079	cl44900_1	100193079			DNA replication GO:0006260
Zm.19233.1.A1_at	274.811	48.518	197.249	1737.81	268.04	293.818	-1.63074	0.31	3.73344	hypothetical protein LOC100192462	LOC100192462	100192462	NM_001137682	NP_001131154	proteolysis GO:0006508	aspartic-type endopeptidase activity GO:0004190
Zm.17809.1.A1_at	24.766	16.422	23.759	66.601	88.127	85.627	-8.33615	0.0141	3.73275	hypothetical protein LOC100275892, hypothetical protein LOC100303885	LOC100275892, LOC100303885	100275892, 100303885
Zm.14324.1.A1_at	567.325	247.819	520.023	1461.3	1617.37	1604.75	-4.97111	0.039	3.72954	ribonucleoside-diphosphate reductase small chain	LOC100284475	100284475	NM_001157370	NP_001150842	deoxyribonucleoside diphosphate metabolic process GO:0009186, oxidation-reduction process GO:0055114	ribonucleoside-diphosphate reductase activity GO:0004748, oxidoreductase activity GO:0016491, transition metal ion binding GO:0046914
Zm.18016.1.S1_at	293.873	441.376	303.225	1327.44	1145.7	1323.54	-9.40891	0.0114	3.71276	LOC100382688	pco144169	100382688	NM_001175412	NP_001168883
Zm.1579.1.S1_at	180.626	285.565	262.759	1270.54	579.982	934.525	-4.8833	0.0406	3.70382	LOC100281089	IDP708	100281089	NM_001154008	NP_001147480	metabolic process GO:0008152	catalytic activity GO:0003824
Zm.5704.1.A1_at	122.104	104.269	107.023	395.75	407.845	424.898	-24.6305	0.00263	3.69216	LOC100384864	IDP692	100384864	NM_001177299	NP_001170770	oxidation-reduction process GO:0055114	monooxygenase activity GO:0004497, iron ion binding GO:0005506, electron carrier activity GO:0009055, heme binding GO:0020037
Zm.4471.3.A1_x_at	205.99	715.557	187.283	1681.26	830.356	995.043	-2.7163	0.135	3.69191	pyruvate, orthophosphate dikinase1	pdk1	542759	NM_001112268	NP_001105738	photosynthesis GO:0015979, phosphorylation GO:0016310	nucleotide binding GO:0000166; catalytic activity GO:0003824; ATP binding GO:0005524; kinase activity GO:0016301; transferase activity GO:0016740; transferase activity, transferring phosphorus-containing groups GO:0016772; metal ion binding GO:0046872; pyruvate, phosphate dikinase activity GO:0050242
Zm.972.1.A1_at	229.626	325.935	196.96	1564.6	586.056	807.717	-4.01413	0.0615	3.68998	LOC100278676	umc1985	100278676	NM_001151875	NP_001145347
Zm.1701.1.S1_at	521.448	572.535	539.36	1926.68	1907.27	2201.36	-24.3211	0.00249	3.68984	LOC100280325	gpm480	100280325	NM_001153251	NP_001146723	metabolic process GO:0008152, cellular metabolic process GO:0044237	catalytic activity GO:0003824, binding GO:0005488, coenzyme binding GO:0050662
Zm.970.1.S1_at	40.502	103.968	52.265	209.35	292.502	177.994	-4.10026	0.0589	3.67233	hypothetical protein LOC100277398	LOC100277398	100277398	NM_001150965	NP_001144437	metabolic process GO:0008152	acyltransferase activity GO:0008415; transferase activity, transferring acyl groups other than amino-acyl groups GO:0016747
Zm.17564.1.S1_at	52.614	38.652	50.983	150.337	176.965	191.885	-10.6961	0.00889	3.66521	AGG2	LOC100286366	100286366	NM_001159253	NP_001152725
Zm.11965.1.A1_at	87.044	74.429	88.102	268.484	307.417	340.065	-14.8574	0.0052	3.66365	hypothetical protein LOC100275559	LOC100275559	100275559	NM_001149613	NP_001143085
Zm.165.1.S1_at	315.51	370.579	283.894	1089.05	1148.93	1302.73	-13.8203	0.00576	3.66198	proliferating cell nuclear antigen1	pcna1	542425	NM_001111991	NP_001105461	DNA replication GO:0006260, regulation of DNA replication GO:0006275	DNA binding GO:0003677, DNA polymerase processivity factor activity GO:0030337
Zm.4471.1.A1_x_at	224.46	783.472	190.641	1794.32	865.662	1049.26	-2.60583	0.147	3.64965	pyruvate, orthophosphate dikinase1	pdk1	542759	NM_001112268	NP_001105738	photosynthesis GO:0015979, phosphorylation GO:0016310	nucleotide binding GO:0000166; catalytic activity GO:0003824; ATP binding GO:0005524; kinase activity GO:0016301; transferase activity GO:0016740; transferase activity, transferring phosphorus-containing groups GO:0016772; metal ion binding GO:0046872; pyruvate, phosphate dikinase activity GO:0050242
Zm.14043.3.S1_a_at	2952.08	1845.32	3409.45	9551.63	9544.15	9903.79	-6.96964	0.0194	3.64959	enolase1	eno1	732811	NM_001112426	NP_001105896	glycolysis GO:0006096	magnesium ion binding GO:0000287, phosphopyruvate hydratase activity GO:0004634, lyase activity GO:0016829, metal ion binding GO:0046872
Zm.6681.1.A1_at	612.9	299.113	533.325	2212.92	1241.63	1725.03	-4.68499	0.0444	3.64625	LOC100282066	umc2403	100282066	NM_001154979	NP_001148451
ZmAffx.38.1.A1_at	123.661	64.821	111.437	439.293	260.2	378.146	-5.09787	0.037	3.64403
Zm.9590.1.A1_at	181.624	169.762	183.997	934.255	450.485	646.241	-6.08361	0.0255	3.63278	Hypothetical protein LOC100274323	LOC100274323	100274323	NM_001148686	NP_001142158	transport GO:0006810, transmembrane transport GO:0055085	transporter activity GO:0005215, substrate-specific transmembrane transporter activity GO:0022891
ZmAffx.732.1.A1_at	31.474	16.446	27.622	87.734	81.645	95.458	-6.34143	0.0236	3.62976
Zm.5944.1.A1_at	1902.06	1465.35	1593.96	6815.32	4819.66	6465.02	-9.73735	0.0107	3.6292	LOC100282820	umc2053	100282820	NM_001155726	NP_001149198	glycolysis GO:0006096	magnesium ion binding GO:0000287, catalytic activity GO:0003824, pyruvate kinase activity GO:0004743, kinase activity GO:0016301, transferase activity GO:0016740, potassium ion binding GO:0030955
Zm.10314.1.S1_at	28.33	22.513	21.468	81.481	91.052	88.152	-14.0444	0.00566	3.62832	origin recognition complex subunit 5	orc5	542079			DNA replication GO:0006260
Zm.2782.1.S1_at	2583.37	1106.46	2488.63	7353.58	6317.12	7172.05	-4.56962	0.0468	3.60462	Hypothetical protein LOC100272553	LOC100272553	100272553	NM_001147020	NP_001140492	metabolic process GO:0008152, cellular metabolic process GO:0044237	catalytic activity GO:0003824, binding GO:0005488, coenzyme binding GO:0050662
Zm.5867.1.A1_at	2048.63	1074.25	2119.68	6837.87	5387.86	5928.25	-5.53399	0.0309	3.60419	hypothetical protein LOC100191614	LOC100191614	100191614	NM_001137043	NP_001130515	glycolysis GO:0006096	magnesium ion binding GO:0000287, catalytic activity GO:0003824, pyruvate kinase activity GO:0004743, kinase activity GO:0016301, transferase activity GO:0016740, potassium ion binding GO:0030955
Zm.18014.1.A1_s_at	40.659	172.451	78.796	359.033	217.96	330.262	-2.87913	0.121	3.60314	LOC100285844	umc1363a	100285844	NM_001158734	NP_001152206
Zm.13443.1.A1_at	1685.14	1220.44	1656.29	5313.29	5114.62	5853.16	-11.4176	0.00782	3.60103	Histone2A1	his2a1	542300	NM_001111887	NP_001105357	nucleosome assembly GO:0006334	DNA binding GO:0003677
Zm.13591.1.S1_at	59.708	62.022	65.752	165.918	325.717	210.155	-6.41752	0.0231	3.59967	glutathione transferase42	gst42	541850				glutathione transferase activity GO:0004364, transferase activity GO:0016740
Zm.174.1.A1_at	658.293	132.949	528.99	1270.32	1274.1	1334.04	-2.55635	0.153	3.59952	replication origin activator 2	ROA2	542738	NM_001112248	NP_001105718	DNA replication GO:0006260; DNA-dependent DNA replication initiation GO:0006270; transcription, DNA-dependent GO:0006351; cell cycle GO:0007049; regulation of transcription, DNA-dependent GO:0006355	nucleotide binding GO:0000166, DNA binding GO:0003677, ATP binding GO:0005524, nucleoside-triphosphatase activity GO:0017111
Zm.1935.1.S1_at	403.909	463.916	399.877	1641.38	1342.46	1585.83	-16.3312	0.00462	3.59948	ferrochelatase-2	LOC100284108	100284108	NM_001157005	NP_001150477	porphyrin biosynthetic process GO:0006779, heme biosynthetic process GO:0006783	ferrochelatase activity GO:0004325, lyase activity GO:0016829
Zm.3297.1.A1_at	1739.64	702.944	1734.92	4694.18	4975.62	4233.13	-4.19467	0.056	3.59862	dihydroflavonol-4-reductase	LOC100284846	100284846	NM_001157741	NP_001151213	metabolic process GO:0008152, cellular metabolic process GO:0044237	catalytic activity GO:0003824, binding GO:0005488, coenzyme binding GO:0050662
ZmAffx.114.1.A1_at	305.095	472.038	280.851	1526.27	1032.24	1192.9	-6.48141	0.0226	3.59509	Superoxide dismutase 2	LOC100282741	100282741	NM_001155647	NP_001149119	superoxide metabolic process GO:0006801, oxidation-reduction process GO:0055114	superoxide dismutase activity GO:0004784, oxidoreductase activity GO:0016491, metal ion binding GO:0046872
Zm.50.1.A1_at	295.189	157.24	279.073	821.457	852.643	856.439	-6.33902	0.0236	3.59106	phospholipase D	PLD1	542702	NM_001112216	NP_001105686	metabolic process GO:0008152, lipid catabolic process GO:0016042, phosphatidylcholine metabolic process GO:0046470	catalytic activity GO:0003824, phospholipase D activity GO:0004630, calcium ion binding GO:0005509, hydrolase activity GO:0016787, NAPE-specific phospholipase D activity GO:0070290
ZmAffx.71.1.A1_at	1006.42	228.59	1288.63	2923.65	1869.11	2506.42	-2.29912	0.184	3.58825	hypothetical protein LOC100303857, hypothetical protein LOC100381301, hypothetical protein LOC100500966, LOC100274794	LOC100303857, LOC100381301, LOC100500966, umc2580	100274794, 100303857, 100381301, 100500966
Zm.2710.1.S1_at	41.407	37.945	37.16	125.3	136.372	157.793	-17.0215	0.00437	3.58774	LOC100283680	pco145234	100283680	NM_001156581	NP_001150053		receptor activity GO:0004872
ZmAffx.64.1.S1_at	22.002	10.24	24.852	56.532	71.42	64.03	-4.47345	0.0489	3.58748
Zm.10180.1.S1_at	2167.85	871.782	2217.7	7342.97	4384.47	6004.03	-3.73236	0.0715	3.58617	hypothetical protein LOC100191597	LOC100191597	100191597
Zm.9756.1.A1_at	48.567	39.842	53.666	174.024	145.402	188.96	-10.9281	0.00843	3.58419
Zm.18147.1.S1_at	206.753	212.288	148.739	596.443	609.29	823.868	-8.2357	0.0144	3.57945	hypothetical protein LOC100275370	LOC100275370	100275370
Zm.3169.4.S1_a_at	175.239	35.496	165.231	350.334	347.73	386.691	-2.43398	0.166	3.57872	LOC100282164	pco131134	100282164	NM_001155076	NP_001148548	translation GO:0006412	structural constituent of ribosome GO:0003735
Zm.16899.1.A1_at	85.91	101.127	69.782	221.38	277.288	450.967	-5.40153	0.0327	3.57425
Zm.8714.1.A1_at	71.983	101.081	112.55	279.309	388.165	344.416	-7.69293	0.0162	3.57257	acc oxidase	ACO31	542136	NM_001111764	NP_001105234	oxidation-reduction process GO:0055114	oxidoreductase activity GO:0016491
Zm.18283.1.A1_at	58.313	134.32	71.469	423.612	189.339	317.411	-3.69506	0.073	3.56946	hypothetical protein LOC100217202, hypothetical protein LOC100217213	LOC100217202, LOC100217213	100217202, 100217213	NM_001143561, NM_001143570	NP_001137033, NP_001137042
Zm.12129.1.S1_at	448.626	435.214	530.42	1547.66	1693.92	1793.72	-16.9534	0.00436	3.56756	hypothetical protein LOC100384051	LOC100384051	100384051	NM_001176655	NP_001170126	cell wall macromolecule catabolic process GO:0016998
Zm.10159.1.A1_at	458.593	608.181	464.595	1590.19	2055.03	1792.88	-10.7552	0.00881	3.56255	thaumatin-like protein precursor	pco100840	100285468	NM_001158361	NP_001151833
Zm.6787.1.A1_a_at	268.814	340.731	295.896	1015.98	1092.51	1101.05	-17.2833	0.00429	3.55936	LOC100274407, LOC732794	gpm370, IDP506	100274407, 732794	NM_001112411, NM_001148766	NP_001105881, NP_001142238	'de novo' pyrimidine base biosynthetic process GO:0006207, pyrimidine nucleotide biosynthetic process GO:0006221, metabolic process GO:0008152, nucleoside metabolic process GO:0009116	catalytic activity GO:0003824, orotate phosphoribosyltransferase activity GO:0004588, orotidine-5'-phosphate decarboxylase activity GO:0004590, transferase activity GO:0016740
Zm.11988.1.A1_x_at	17.115	8.626	17.27	53.567	43.225	49.566	-5.3249	0.0337	3.55721	Glycosyltransferase	LOC100280677	100280677	NM_001153596	NP_001147068		transferase activity GO:0016740; transferase activity, transferring glycosyl groups GO:0016757
Zm.18542.1.A1_at	22.901	33.639	25.935	101.397	82.419	107.048	-9.15038	0.012	3.55099	TAK14	LOC100281494	100281494	NM_001154412	NP_001147884	protein phosphorylation GO:0006468	nucleotide binding GO:0000166, protein kinase activity GO:0004672, protein serine/threonine kinase activity GO:0004674, ATP binding GO:0005524
Zm.4471.1.A1_a_at	382.897	1242.18	287.87	2801.79	1349.04	1612.96	-2.53774	0.154	3.54438	pyruvate, orthophosphate dikinase1	pdk1	542759	NM_001112268	NP_001105738	photosynthesis GO:0015979, phosphorylation GO:0016310	nucleotide binding GO:0000166; catalytic activity GO:0003824; ATP binding GO:0005524; kinase activity GO:0016301; transferase activity GO:0016740; transferase activity, transferring phosphorus-containing groups GO:0016772; metal ion binding GO:0046872; pyruvate, phosphate dikinase activity GO:0050242
Zm.7402.1.A1_at	18.788	26.89	21.146	90.803	55.099	94.97	-6.20445	0.0245	3.543	LOC100126991, hypothetical protein LOC100193772	IDP1704, LOC100193772	100126991, 100193772	NM_001138858	NP_001132330	galactose metabolic process GO:0006012, metabolic process GO:0008152, cellular metabolic process GO:0044237	catalytic activity GO:0003824, UDP-glucose 4-epimerase activity GO:0003978, binding GO:0005488, isomerase activity GO:0016853, coenzyme binding GO:0050662
Zm.4337.1.A1_at	474.947	641.476	488.496	1602.96	2011.96	2051.95	-10.1714	0.00977	3.54275	LOC100282760	umc2169	100282760	NM_001155666	NP_001149138	terpenoid biosynthetic process GO:0016114, phosphorylation GO:0016310	nucleotide binding GO:0000166, ATP binding GO:0005524, kinase activity GO:0016301, transferase activity GO:0016740, 4-(cytidine 5'-diphospho)-2-C-methyl-D-erythritol kinase activity GO:0050515
Zm.16696.1.A1_at	334.839	404.071	406.547	1483.27	1179.4	1393.73	-13.5186	0.00602	3.53904
Zm.3531.1.A1_at	625.46	996.75	515.464	2702	2065.13	2549.31	-5.95783	0.0266	3.53745	LOC778431	AY109740	778431			proline biosynthetic process GO:0006561, metabolic process GO:0008152, cellular amino acid biosynthetic process GO:0008652, oxidation-reduction process GO:0055114	catalytic activity GO:0003824, glutamate 5-kinase activity GO:0004349, glutamate-5-semialdehyde dehydrogenase activity GO:0004350, oxidoreductase activity GO:0016491, transferase activity GO:0016740
Zm.10149.1.A1_at	207.634	230.293	342.908	995.876	720.1	1010.02	-6.69289	0.0211	3.53501	dehydrin COR410	LOC100281087	100281087	NM_001154006	NP_001147478	response to stress GO:0006950, response to water GO:0009415
Zm.9525.1.A1_at	70.531	36.188	79.224	227.493	183.407	212.614	-4.99607	0.0387	3.52689	LOC100274441	TIDP3065	100274441	NM_001148800	NP_001142272	cell wall biogenesis GO:0042546	galactoside 2-alpha-L-fucosyltransferase activity GO:0008107
Zm.6807.1.A1_at	306.516	228.51	314.899	961.44	975.712	1028.05	-12.0299	0.0072	3.52297	hypothetical protein LOC100383412	LOC100383412	100383412	NM_001176065	NP_001169536	glycolysis GO:0006096, metabolic process GO:0008152	oxoglutarate dehydrogenase (succinyl-transferring) activity GO:0004591; oxidoreductase activity, acting on the aldehyde or oxo group of donors, disulfide as acceptor GO:0016624; thiamine pyrophosphate binding GO:0030976
Zm.5225.1.A1_at	187.678	218.126	166.974	703.967	626.039	675.172	-14.8637	0.0052	3.51776	hypothetical protein LOC100273591	LOC100273591	100273591	NM_001148008	NP_001141480	protein phosphorylation GO:0006468	nucleotide binding GO:0000166, protein kinase activity GO:0004672, protein serine/threonine kinase activity GO:0004674, ATP binding GO:0005524
Zm.13152.1.A1_at	229.021	86.225	239.837	605.301	676.404	502.597	-3.6478	0.0749	3.51554	LOC100170240	umc1774	100170240			carbohydrate metabolic process GO:0005975	phosphorylase activity GO:0004645; transferase activity GO:0016740; transferase activity, transferring glycosyl groups GO:0016757; pyridoxal phosphate binding GO:0030170
Zm.3537.1.A1_at	162.517	429.171	246.626	870.293	901.039	942.447	-4.44178	0.0497	3.5024	hypothetical protein LOC100382243	LOC100382243	100382243	NM_001174996	NP_001168467
Zm.18052.1.A1_at	98.533	216.161	118.96	496.172	437.96	500.066	-5.20564	0.0353	3.50035	hypothetical protein LOC100193896	LOC100193896	100193896	NM_001138971	NP_001132443	metabolic process GO:0008152, cellular metabolic process GO:0044237	catalytic activity GO:0003824, binding GO:0005488, coenzyme binding GO:0050662
Zm.11683.1.A1_at	9.7	15.544	14.088	22.765	71.959	55.171	-3.32163	0.0904	3.49108
Zm.6787.2.A1_at	751.064	755.069	735.537	2550.16	2607.1	2658.48	-86.512	0.000633	3.48629	LOC100274407	gpm370	100274407	NM_001148766	NP_001142238	'de novo' pyrimidine base biosynthetic process GO:0006207, pyrimidine nucleotide biosynthetic process GO:0006221, metabolic process GO:0008152, nucleoside metabolic process GO:0009116	catalytic activity GO:0003824, orotate phosphoribosyltransferase activity GO:0004588, orotidine-5'-phosphate decarboxylase activity GO:0004590, transferase activity GO:0016740
Zm.14272.2.A1_a_at	4396.96	6592.13	5388.64	17778.9	19816.2	18747	-10.3131	0.00956	3.48391	cystatin1, cystatin2	psei1, psei2	100101525, 542213	NM_001111825, NM_001112543	NP_001105295, NP_001106013		cysteine-type endopeptidase inhibitor activity GO:0004869, peptidase inhibitor activity GO:0030414
Zm.1443.1.A1_at	1078.91	3061.13	914.131	5946.43	4018.17	5312.56	-3.14864	0.101	3.47726	LOC100276732	umc2233	100276732	NM_001150449	NP_001143921
Zm.14497.11.S1_at	423.236	169.273	330.446	965.626	904.793	1134.62	-4.41667	0.0503	3.47253	hypothetical protein LOC100501614	LOC100501614	100501614	NM_001196298	NP_001183227	nucleosome assembly GO:0006334	DNA binding GO:0003677
Zm.12004.1.S1_at	579.998	487.643	543.293	2078.9	1703.74	1805.96	-15.9835	0.00483	3.46573	beta-carotene hydroxylase	HYD3	732825	NM_001112437	NP_001105907	fatty acid biosynthetic process GO:0006633, oxidation-reduction process GO:0055114	iron ion binding GO:0005506, oxidoreductase activity GO:0016491
Zm.2361.1.A1_at	35.869	58.254	35.142	75.407	185.475	218.186	-3.36315	0.0882	3.46375	hypothetical protein LOC100191552	LOC100191552	100191552	NM_001136982	NP_001130454	response to stress GO:0006950
ZmAffx.88.1.A1_at	568.35	685.338	522.975	2047.39	1910.84	2149.32	-14.266	0.00556	3.45601	carnitine racemase/ catalytic	LOC100284027	100284027	NM_001156925	NP_001150397	metabolic process GO:0008152	catalytic activity GO:0003824
ZmAffx.456.1.A1_at	26.587	34.938	24.556	100.324	84.772	110.615	-9.38698	0.0114	3.45502	hypothetical protein LOC100501649	LOC100501649	100501649	NM_001196329	NP_001183258
Zm.17912.1.S1_at	61.393	133.097	66.573	324.89	210.646	327.524	-4.34056	0.052	3.45393	hypothetical protein LOC100273314	LOC100273314	100273314	NM_001147755	NP_001141227
Zm.3247.1.A1_at	313.365	108.191	272.225	673.212	743.484	753.589	-3.68741	0.0732	3.44452
Zm.5853.1.A1_at	91.945	171.022	82.62	389.012	328.978	412.503	-5.21665	0.0351	3.43793	LOC100193409	cl773_2	100193409	NM_001138532	NP_001132004		nucleotide binding GO:0000166, nucleic acid binding GO:0003676
Zm.17622.1.A1_at	257.01	171.373	165.97	1039.25	421.626	677.629	-4.16972	0.0566	3.43747	prolyl 4-hydroxylase alpha-2 subunit	LOC100303994	100303994	NM_001165530	NP_001159002	oxidation-reduction process GO:0055114	iron ion binding GO:0005506; oxidoreductase activity GO:0016491; oxidoreductase activity, acting on paired donors, with incorporation or reduction of molecular oxygen GO:0016705; L-ascorbic acid binding GO:0031418
Zm.17092.1.S1_at	67.431	37.071	57.645	175.471	166.179	200.375	-6.58131	0.0219	3.43549	hypothetical protein LOC100383027	LOC100383027	100383027	NM_001175706	NP_001169177	DNA-dependent DNA replication initiation GO:0006270
ZmAffx.950.1.A1_at	93.955	212.557	119.161	513.762	394.278	476.31	-4.84182	0.0413	3.43538	hypothetical protein LOC100277168	LOC100277168	100277168	NM_001150814	NP_001144286
Zm.12293.1.S1_at	709.152	272.432	571.617	1236.78	2074.66	1744.65	-3.77178	0.0701	3.43517	LOC100272936	pco153521(653)	100272936	NM_001147388	NP_001140860
Zm.2553.1.A1_a_at	699.938	747.844	703.692	2535.25	2336.84	2514.16	-36.8374	0.00152	3.43239	LOC100286036	AY104511	100286036	NM_001158924	NP_001152396	malate metabolic process GO:0006108, metabolic process GO:0008152, oxidation-reduction process GO:0055114	catalytic activity GO:0003824; malic enzyme activity GO:0004470; binding GO:0005488; oxidoreductase activity GO:0016491; oxidoreductase activity, acting on the CH-OH group of donors, NAD or NADP as acceptor GO:0016616; metal ion binding GO:0046872; NAD binding GO:0051287
Zm.19340.1.A1_at	41.952	113.689	58.298	241.933	194.146	239.358	-4.08486	0.0593	3.43229	LOC100286008	si618042f05b	100286008	NM_001158896	NP_001152368	uracil salvage GO:0006223, nucleoside metabolic process GO:0009116	uracil phosphoribosyltransferase activity GO:0004845; transferase activity GO:0016740; transferase activity, transferring glycosyl groups GO:0016757
Zm.15748.1.S1_at	73.902	91.75	62.428	260.344	252.962	259.876	-11.0279	0.00837	3.43222	hypothetical protein LOC100280178	LOC100280178	100280178	NM_001153110	NP_001146582	carbohydrate metabolic process GO:0005975	catalytic activity GO:0003824; hydrolase activity, hydrolyzing O-glycosyl compounds GO:0004553; beta-N-acetylhexosaminidase activity GO:0004563; cation binding GO:0043169
Zm.11896.1.A1_s_at	23.685	110.778	24.976	108.649	93.178	261.446	-2.05782	0.221	3.43098	SNF1-related protein kinase regulatory subunit beta-1	LOC100285804	100285804	NM_001158694	NP_001152166		kinase activity GO:0016301
Zm.10094.1.A1_at	50.628	136.05	65.377	277.603	241.691	271.051	-4.11895	0.0582	3.43089	hypothetical protein LOC100278317	LOC100278317	100278317	NM_001151630	NP_001145102
Zm.6228.1.A1_at	1294.03	967.248	2639.39	5139.98	4271.74	6069.52	-3.91287	0.0649	3.42962
Zm.14795.1.A1_at	1132.23	366.195	996.141	3413.96	1935.24	2518.77	-3.1372	0.102	3.42824	cystatin7	psei7	732754				cysteine-type endopeptidase inhibitor activity GO:0004869, peptidase inhibitor activity GO:0030414
Zm.627.1.A1_at	121.514	85.719	100.374	198.37	470.793	448.094	-4.12937	0.0579	3.42072	glutathione transferase24	gst24	541837	NM_001111518	NP_001104988		glutathione transferase activity GO:0004364, transferase activity GO:0016740
Zm.11679.1.A1_at	17.641	17.098	18.909	48.554	93.344	50.223	-5.72815	0.0286	3.41736
Zm.17740.1.A1_at	1447.28	62.888	1288.45	1706.61	1434.29	1901.15	-1.19145	0.444	3.41087	hypothetical protein LOC100277215	LOC100277215	100277215	NM_001150849	NP_001144321
Zm.14934.1.A1_at	385.464	342.441	370.748	1282.42	1051.78	1432.92	-12.6437	0.00652	3.40547	LOC100282008	IDP2356	100282008	NM_001154921	NP_001148393
ZmAffx.789.1.A1_at	23.563	20.502	20.85	69.394	69.967	81.615	-17.8434	0.00402	3.40105
Zm.7734.1.A1_at	39.244	62.768	54.918	165.393	216.924	148.265	-6.8084	0.0203	3.40053	hypothetical protein LOC100193498	LOC100193498	100193498	NM_001138612	NP_001132084	transcription, DNA-dependent GO:0006351; regulation of transcription, DNA-dependent GO:0006355	DNA binding GO:0003677, sequence-specific DNA binding transcription factor activity GO:0003700, sequence-specific DNA binding GO:0043565
Zm.16490.1.S1_at	81.181	39.522	72.383	190.701	206.159	232.033	-5.30927	0.0339	3.39931	3-methyl-2-oxobutanoate hydroxymethyltransferase	LOC100283732	100283732	NM_001156631	NP_001150103	pantothenate biosynthetic process GO:0015940	catalytic activity GO:0003824, 3-methyl-2-oxobutanoate hydroxymethyltransferase activity GO:0003864, methyltransferase activity GO:0008168, transferase activity GO:0016740
Zm.12227.1.S1_at	135.184	86.18	111.916	273.877	345.657	539.598	-5.13876	0.0363	3.39637	LOC100281806	pco083553	100281806	NM_001154726	NP_001148198	response to stress GO:0006950	nucleotide binding GO:0000166, ATP binding GO:0005524
Zm.13359.1.A1_at	64.921	35.363	63.542	178.57	180.811	176.546	-6.1356	0.025	3.39337	LOC100275625	cl10730_1	100275625	NM_001149673	NP_001143145
Zm.6671.3.S1_at	373.293	531.925	193.356	894.669	2045.31	818.36	-2.9366	0.117	3.39133	hypothetical protein LOC100273935	LOC100273935	100273935	NM_001148327	NP_001141799		receptor activity GO:0004872, manganese ion binding GO:0030145, nutrient reservoir activity GO:0045735, metal ion binding GO:0046872
Zm.1444.2.A1_at	343.064	510.41	453.813	2005.68	1131.48	1364.95	-5.93862	0.0267	3.39068
Zm.5012.1.A1_at	18.529	17.967	21.283	79.125	61.258	56.639	-10.7314	0.00883	3.38385	auxin response factor 75	LOC100283409	100283409	NM_001156310	NP_001149782	DNA repair GO:0006281
Zm.17752.1.A1_at	448.677	63.826	377.146	717.995	687.759	846.504	-1.94569	0.242	3.38259
Zm.9079.1.A1_at	148.626	278.771	163.353	640.763	621.744	655.023	-6.19853	0.0246	3.3783	hypothetical protein LOC100217287	LOC100217287	100217287	NM_001143638	NP_001137110
Zm.16488.1.A1_at	10138.1	231.062	10579.1	11959.9	8384.6	9519.96	-0.956926	0.535	3.37731	LOC100277264, hypothetical protein LOC100280361, LOC100281973	IDP822, LOC100280361, umc1318	100277264, 100280361, 100281973	NM_001150883, NM_001153287, NM_001154890	NP_001144355, NP_001146759, NP_001148362	transport GO:0006810, lipid transport GO:0006869	lipid binding GO:0008289
Zm.5840.1.A1_at	271.861	244.334	232.439	989.064	712.172	844.235	-11.5367	0.00763	3.3771	hypothetical protein LOC100273204	LOC100273204	100273204	NM_001147647	NP_001141119		oxidoreductase activity GO:0016491
Zm.5927.2.A1_a_at	396.121	295.106	375.999	1095.85	1151.52	1340.84	-11.1495	0.00813	3.37652	LOC100194338, citrate synthase1, citrate synthase 4	cl5118_1, cts1, LOC100282691	100194338, 100279573, 100282691	NM_001139374, NM_001152570, NM_001155598	NP_001132846, NP_001146042, NP_001149070	tricarboxylic acid cycle GO:0006099, cellular carbohydrate metabolic process GO:0044262	citrate (Si)-synthase activity GO:0004108; transferase activity GO:0016740; transferase activity, transferring acyl groups, acyl groups converted into alkyl on transfer GO:0046912
Zm.4109.1.A1_at	414.443	495.452	390.113	1373.17	1532.43	1462.63	-15.4967	0.00498	3.37438	NADP-dependent D-sorbitol-6-phosphate dehydrogenase, LOC100283025	LOC100282728, pco086901a	100282728, 100283025	NM_001155927, NM_001159464	NP_001149399, NP_001152936	oxidation-reduction process GO:0055114	oxidoreductase activity GO:0016491
AFFX-Zm_Actin_M_at	116.687	211.396	175.138	660.768	419.874	594.389	-5.45647	0.0319	3.36702
Zm.14602.1.A1_s_at	13.981	13.299	15.067	36.555	55.187	52.789	-8.95125	0.0124	3.36247
Zm.8618.1.A1_at	103.064	195.365	112.269	374.484	443.863	514.987	-5.49214	0.0314	3.35806						copper ion transport GO:0006825	copper ion binding GO:0005507, copper chaperone activity GO:0016531
Zm.16779.2.A1_at	1836.43	1136.62	1851.18	5024.44	5061.11	5674.22	-7.26886	0.018	3.34246	hypothetical protein LOC100381910	LOC100381910	100381910	NM_001174687	NP_001168158		heme binding GO:0020037, metal ion binding GO:0046872
Zm.11859.1.S1_at	195.047	262.602	196.234	669.677	644.623	865.665	-8.9335	0.0124	3.33761	diphthamide biosynthesis protein 3	LOC100280569	100280569	NM_001153488	NP_001146960
Zm.18325.1.S1_at	43.966	47.692	75.521	192.96	108.073	280.793	-3.70509	0.0727	3.33155	lipid binding protein	LOC100281959	100281959	NM_001154877	NP_001148349	lipid transport GO:0006869
Zm.2376.3.S1_at	417.427	738.382	528.72	2201.72	1313.99	2080.16	-5.17312	0.0357	3.33008	ADP-ribosylation factor GTPase-activating protein 3	LOC100283451	100283451	NM_001156352	NP_001149824	regulation of ARF GTPase activity GO:0032312	ARF GTPase activator activity GO:0008060, zinc ion binding GO:0008270
Zm.16320.1.S1_at	149.293	155.163	129.58	584.474	378.578	499.504	-8.69337	0.013	3.32684	hypothetical protein LOC100193231	LOC100193231	100193231	NM_001138381	NP_001131853		protein binding GO:0005515, zinc ion binding GO:0008270, metal ion binding GO:0046872
Zm.9159.1.A1_at	241.045	34.956	200.945	439.776	320.715	440.607	-1.92296	0.246	3.3233	hypothetical protein LOC100304256	LOC100304256	100304256	NM_001165699	NP_001159171
Zm.8619.1.S1_at	16.713	11	17.796	56.069	50.907	41.592	-6.85003	0.0201	3.31061	flower-specific gamma-thionin	LOC100280572	100280572	NM_001153491	NP_001146963	defense response GO:0006952
Zm.311.1.A1_at	150.581	185.49	138.333	618.465	423.461	532.275	-8.51072	0.0136	3.30433	18 kda heat shock protein18a, hypothetical protein LOC100382794, hypothetical protein LOC100383105	hsp18a, LOC100382794, LOC100383105	100382794, 100383105, 542293	NM_001111882, NM_001175496, NM_001175775	NP_001105352, NP_001168967, NP_001169246	response to stress GO:0006950
Zm.12443.1.A1_at	83.477	180.22	73.518	311.631	366.213	349.626	-4.20554	0.0556	3.30424	LOC100191644	pco071744(596)	100191644	NM_001137073	NP_001130545		nucleotide binding GO:0000166, nucleic acid binding GO:0003676
Zm.4761.1.A1_at	804.62	537.569	630.18	1868.01	2312.28	2274.97	-8.79519	0.0128	3.30345
Zm.13799.1.S1_at	79.391	30.158	83.303	204.167	184.984	187.331	-3.57881	0.0778	3.28572	LOC100193902	pco093521a	100193902	NM_001138975	NP_001132447	regulation of transcription, DNA-dependent GO:0006355	transcription regulator activity GO:0030528
Zm.154.1.S1_at	1063.5	2794.08	2062.9	6503.33	5438.32	6128.51	-4.09828	0.0589	3.28221	actin1	act1	100282267	NM_001155179	NP_001148651		nucleotide binding GO:0000166, protein binding GO:0005515, ATP binding GO:0005524
Zm.6685.1.A1_at	308.293	166.422	327.186	741.225	1142.33	697.126	-4.4581	0.0493	3.27613
Zm.11869.1.A1_at	36.447	84.294	36.471	178.308	127.939	172.46	-3.9719	0.0629	3.27455
Zm.8573.1.S1_at	53.7	48.052	45.866	134.344	159.776	193.306	-10.3086	0.00955	3.27291
Zm.12587.1.S1_at	562.882	241.339	457.263	1548.76	987.059	1421.6	-4.08841	0.0592	3.27063	glycosyltransferase	LOC100280677	100280677	NM_001153596	NP_001147068		transferase activity GO:0016740; transferase activity, transferring glycosyl groups GO:0016757
Zm.17814.1.S1_at	143.112	122.459	147.825	618.641	336.485	435.281	-6.37674	0.0233	3.27029	LOC100192929	pco114261a	100192929	NM_001138112, NM_001168268, NM_001168269	NP_001131584, NP_001161740, NP_001161741
Zm.4190.1.A1_at	816.332	1041.42	842.253	2617.39	3087.03	3082.05	-12.5761	0.00659	3.26416	LOC100383164	pco067553	100383164	NM_001175829	NP_001169300	terpenoid biosynthetic process GO:0016114; isopentenyl diphosphate biosynthetic process, mevalonate-independent pathway GO:0019288; oxidation-reduction process GO:0055114	4-hydroxy-3-methylbut-2-en-1-yl diphosphate reductase activity GO:0051745
Zm.3517.1.A1_at	127.483	150.009	131.521	430.45	449.562	451.02	-22.6999	0.00271	3.26173	Grave disease carrier protein	LOC100282481	100282481	NM_001155390	NP_001148862	transport GO:0006810, transmembrane transport GO:0055085	transporter activity GO:0005215, binding GO:0005488
Zm.17759.1.A1_at	80.79	49.652	64.987	224.816	193.311	206.416	-8.00062	0.0152	3.25264
Zm.9528.1.A1_at	577.43	333.567	466.731	1395.95	1356.41	1630.3	-6.94863	0.0196	3.25032	hypothetical protein LOC100193228	LOC100193228	100193228
Zm.16593.1.A1_at	98.424	106.052	102.753	276.536	357.838	372.056	-12.3329	0.00681	3.24995	40S ribosomal protein S19	LOC100192949	100192949	NM_001138127	NP_001131599	translation GO:0006412	structural constituent of ribosome GO:0003735
ZmAffx.917.1.S1_at	7.728	8.368	9.11	46.919	16.852	25.456	-3.90776	0.065	3.24483
Zm.9502.1.A1_at	812.073	426.065	808.914	1965.85	2106.7	2305.46	-5.36607	0.0333	3.24324	hypothetical protein LOC100193661	LOC100193661	100193661	NM_001138754	NP_001132226
Zm.10662.2.S1_at	48.261	33.028	34.574	132.77	113.579	123.687	-9.18818	0.0119	3.2347	hypothetical protein LOC100381618	LOC100381618	100381618	NM_001174435	NP_001167906
Zm.9546.1.A1_at	1406.06	1113.16	1353.68	5030.8	3553.96	3996.69	-9.37337	0.0115	3.2309	hypothetical protein LOC100276154	LOC100276154	100276154	NM_001150009	NP_001143481	intracellular protein transport GO:0006886
Zm.2458.1.S1_at	147.284	41.304	109.871	253.628	313.636	280.357	-3.0037	0.112	3.21935	hypothetical protein LOC100273658	LOC100273658	100273658	NM_001148072	NP_001141544	microtubule-based process GO:0007017, microtubule-based movement GO:0007018, protein polymerization GO:0051258	nucleotide binding GO:0000166, GTPase activity GO:0003924, structural molecule activity GO:0005198, GTP binding GO:0005525
Zm.18594.1.A1_at	62.996	143.748	50.283	306.031	203.36	243.998	-3.43373	0.0848	3.21881	LOC100283375	umc1794	100283375	NM_001156276	NP_001149748
Zm.10219.1.S1_at	339.853	410.454	288.976	1038.48	1047.47	1232.21	-10.0989	0.0099	3.21566	LOC542286	pco123247b	542286			glutamine metabolic process GO:0006541, metabolic process GO:0008152, biosynthetic process GO:0009058	catalytic activity GO:0003824, anthranilate synthase activity GO:0004049
Zm.752.2.A1_at	2867.54	737.096	2323.66	6066.76	4663.8	5762.48	-2.71655	0.135	3.21391	hypothetical protein LOC100274298	LOC100274298	100274298	NM_001148662	NP_001142134	cellular cell wall organization GO:0007047, cellulose biosynthetic process GO:0030244	glycogenin glucosyltransferase activity GO:0008466; transferase activity, transferring hexosyl groups GO:0016758
Zm.17021.1.S1_at	271.465	167.801	260.026	880.231	605.973	734.4	-6.21279	0.0245	3.20986	LOC100272363	cl5678_1	100272363	NM_001146846	NP_001140318	oxidation-reduction process GO:0055114	oxidoreductase activity GO:0016491
Zm.9811.1.A1_at	73.51	36.751	66.223	141.831	194.061	213.259	-4.68181	0.0445	3.20134
Zm.8617.1.A1_at	733.621	963.848	775.091	2273.75	2696.5	2928.14	-10.4054	0.0094	3.19964	hypothetical protein LOC100194322	LOC100194322	100194322	NM_001139360	NP_001132832	protein phosphorylation GO:0006468	nucleotide binding GO:0000166, protein kinase activity GO:0004672, protein serine/threonine kinase activity GO:0004674, ATP binding GO:0005524
Zm.5548.1.A1_x_at	1630.56	813.347	1708.31	4503.23	4037.05	4047.49	-4.78099	0.0424	3.19054	LOC542578	pco072546	542578	NM_001112114	NP_001105584	glucose catabolic process GO:0006007, glycolysis GO:0006096, metabolic process GO:0008152	catalytic activity GO:0003824, phosphoglycerate mutase activity GO:0004619, isomerase activity GO:0016853, manganese ion binding GO:0030145, metal ion binding GO:0046872
Zm.18402.1.A1_at	106.422	206.94	81.61	327.313	425.973	414.249	-4.00121	0.062	3.17928	LOC100280732	pco060792	100280732	NM_001153652	NP_001147124	cellular aromatic compound metabolic process GO:0006725, oxidation-reduction process GO:0055114	ferrous iron binding GO:0008198; zinc ion binding GO:0008270; oxidoreductase activity GO:0016491; oxidoreductase activity, acting on single donors with incorporation of molecular oxygen GO:0016701; oxidoreductase activity, acting on single donors with incorporation of molecular oxygen, incorporation of two atoms of oxygen GO:0016702
Zm.18116.1.S1_at	43.64	162.268	47.417	187.724	158.06	361.054	-2.33862	0.179	3.17168	SNF1-related protein kinase regulatory subunit beta-1	LOC100285804	100285804	NM_001158694	NP_001152166		kinase activity GO:0016301
Zm.5762.1.A1_at	974.96	884.087	935.785	2791.84	3005.83	3018.17	-30.2119	0.00196	3.15486	hypothetical protein LOC100194161	LOC100194161	100194161	NM_001139211	NP_001132683	response to oxidative stress GO:0006979, oxidation-reduction process GO:0055114	peroxidase activity GO:0004601, oxidoreductase activity GO:0016491, heme binding GO:0020037, metal ion binding GO:0046872
Zm.11618.1.A1_at	57.319	54.468	41.13	190.278	143.957	146.534	-8.37309	0.014	3.1501	hypothetical protein LOC100382983	LOC100382983	100382983	NM_001175667	NP_001169138
Zm.18821.1.A1_at	123.97	245.451	129.266	583.293	416.781	505.266	-4.74914	0.0429	3.14907	LOC100216823	AY105589	100216823	NM_001143219	NP_001136691
Zm.13238.1.S1_at	60.635	37.564	48.575	154.376	142.848	155.846	-8.11885	0.0147	3.1435
Zm.13403.1.S1_x_at	80.182	70.16	128.466	298.403	335.118	223.867	-5.22132	0.0351	3.14059	LOC100273455	cl217_2b	100273455	NM_001147892	NP_001141364
Zm.18808.1.A1_at	69.726	99.531	78.602	339.724	191.094	260.248	-5.82712	0.0277	3.14046	hypothetical protein LOC100383079	LOC100383079	100383079	NM_001175750	NP_001169221	protein phosphorylation GO:0006468	nucleotide binding GO:0000166, protein kinase activity GO:0004672, protein serine/threonine kinase activity GO:0004674, binding GO:0005488, ATP binding GO:0005524
Zm.3307.1.A1_a_at	158.026	482.626	207.949	667.56	801.793	915.201	-3.28461	0.0923	3.13755	ADP-ribosylation factor	LOC100284295	100284295	NM_001157190	NP_001150662	small GTPase mediated signal transduction GO:0007264	nucleotide binding GO:0000166, GTP binding GO:0005525
Zm.402.1.S1_a_at	1684.69	1172.51	2017.64	3349.52	6585.01	5568.33	-4.42207	0.0502	3.13518	endo-1,3-1,4-beta-D-glucanase	LOC541706	541706	NM_001111445	NP_001104915		hydrolase activity GO:0016787
Zm.5372.1.S1_at	877.379	972.626	701.786	3549.63	1728.68	2990.46	-4.80534	0.0419	3.12919	LOC100286027	cl108_1	100286027	NM_001158915	NP_001152387		transferase activity GO:0016740; transferase activity, transferring glycosyl groups GO:0016757
ZmAffx.519.1.A1_at	101.73	150.185	90.403	289.185	446.429	326.746	-5.6819	0.0293	3.12579	LOC100193190	cl17080_1	100193190	NM_001138345	NP_001131817	pyrimidine nucleotide biosynthetic process GO:0006221, pyrimidine base biosynthetic process GO:0019856	dihydroorotase activity GO:0004151; zinc ion binding GO:0008270; hydrolase activity GO:0016787; hydrolase activity, acting on carbon-nitrogen (but not peptide) bonds, in cyclic amides GO:0016812; metal ion binding GO:0046872
Zm.17180.1.A1_at	88.496	9.797	66.616	68.921	137.054	186.126	-1.5161	0.34	3.12244	LOC100193657	si614017g03	100193657			drug transmembrane transport GO:0006855, transmembrane transport GO:0055085	drug transmembrane transporter activity GO:0015238, antiporter activity GO:0015297
Zm.8772.1.A1_at	70.337	197.208	96.823	385.955	293.824	360.418	-3.60844	0.0766	3.1221	LOC100192757	IDP248	100192757	NM_001137955	NP_001131427	L-phenylalanine catabolic process GO:0006559, tyrosine metabolic process GO:0006570, oxidation-reduction process GO:0055114	homogentisate 1,2-dioxygenase activity GO:0004411; oxidoreductase activity, acting on single donors with incorporation of molecular oxygen, incorporation of two atoms of oxygen GO:0016702
Zm.5139.1.S1_at	985.243	750.877	779.038	2178.1	2888.76	2772.12	-9.28279	0.0116	3.11633	40S ribosomal protein SA	LOC100283431	100283431	NM_001156332	NP_001149804	translation GO:0006412	structural constituent of ribosome GO:0003735
Zm.17.1.A1_at	771.695	657.986	698.126	2242.12	1978.24	2410.41	-15.3181	0.005	3.11275	orange pericarp1	orp1	732842			tryptophan biosynthetic process GO:0000162, tryptophan metabolic process GO:0006568, metabolic process GO:0008152, cellular amino acid biosynthetic process GO:0008652, aromatic amino acid family biosynthetic process GO:0009073	catalytic activity GO:0003824, tryptophan synthase activity GO:0004834, lyase activity GO:0016829, pyridoxal phosphate binding GO:0030170
Zm.5768.1.A1_at	98.193	58.931	89.615	232.272	202.996	329.816	-5.30669	0.034	3.10684	hypothetical protein LOC100279614	LOC100279614	100279614	NM_001152610	NP_001146082	carbohydrate metabolic process GO:0005975, metabolic process GO:0008152	catalytic activity GO:0003824; hydrolase activity, hydrolyzing O-glycosyl compounds GO:0004553; hydrolase activity GO:0016787; hydrolase activity, acting on glycosyl bonds GO:0016798; cation binding GO:0043169
Zm.17265.1.A1_at	1232.3	2041.9	1285.64	4830.86	4541.53	4417.22	-6.91502	0.0197	3.10576	LOC100273729	cl7341_1a	100273729	NM_001148139	NP_001141611
Zm.10007.1.A1_at	34.624	35.429	37.684	118.546	119.743	97.541	-15.8773	0.00486	3.10559	hypothetical protein LOC100191857	LOC100191857	100191857	NM_001137281	NP_001130753
Zm.123.1.S1_at	11.841	15.813	12.194	39.091	39.181	44.333	-11.2095	0.00811	3.09823	heat shock complementing factor1	hscf1	100126543	NM_001112598	NP_001106068	transcription, DNA-dependent GO:0006351; regulation of transcription, DNA-dependent GO:0006355; regulation of transcription, DNA-dependent GO:0006355	DNA binding GO:0003677, sequence-specific DNA binding transcription factor activity GO:0003700
Zm.3256.2.A1_at	371.293	408.62	357.303	1136.38	961.46	1473	-8.66991	0.0131	3.09644	prostaglandin E synthase 3	LOC100282216	100282216	NM_001155128	NP_001148600
Zm.11587.1.A1_at	19.02	32.948	22.89	72.472	66.549	88.243	-6.21816	0.0244	3.09575
Zm.4774.1.A1_at	435.137	498.344	377.388	1138.73	1441.5	1478.33	-9.77848	0.0106	3.09519	hypothetical protein LOC100191958	LOC100191958	100191958	NM_001137382	NP_001130854	translation GO:0006412	structural constituent of ribosome GO:0003735
Zm.10503.1.S1_at	389.144	387.203	360.402	979.219	1297.46	1262.89	-12.1354	0.00703	3.09149	LOC100278403	pco138486	100278403
Zm.4077.2.A1_a_at	146.395	106.623	123.793	426.233	344.22	387.941	-10.2057	0.00973	3.08834	rho GDP-dissociation inhibitor 1	LOC100285962	100285962	NM_001158851	NP_001152323		Rho GDP-dissociation inhibitor activity GO:0005094
Zm.9768.1.A1_at	54.837	183.089	61.716	250.84	264.345	275.165	-2.93146	0.117	3.08798	hypothetical protein LOC100273687	LOC100273687	100273687	NM_001148099	NP_001141571	protein phosphorylation GO:0006468	nucleotide binding GO:0000166, protein kinase activity GO:0004672, protein serine/threonine kinase activity GO:0004674, receptor activity GO:0004872, ATP binding GO:0005524, kinase activity GO:0016301
Zm.6851.1.A1_at	75.832	28.462	74.382	210.44	157.124	142.749	-3.2772	0.0927	3.08641	hypothetical protein LOC100384331	LOC100384331	100384331	NM_001176883	NP_001170354	metabolic process GO:0008152, oxidation-reduction process GO:0055114	catalytic activity GO:0003824, binding GO:0005488, oxidoreductase activity GO:0016491
Zm.12028.1.A1_at	706.624	601.162	645.46	1879.56	2263.46	1876.1	-14.4299	0.00551	3.07618	LOC100284052	pco065721	100284052	NM_001156950	NP_001150422	porphyrin biosynthetic process GO:0006779, metabolic process GO:0008152, tetrapyrrole biosynthetic process GO:0033014	catalytic activity GO:0003824, porphobilinogen synthase activity GO:0004655, lyase activity GO:0016829, metal ion binding GO:0046872
Zm.4684.1.A1_at	784.357	1073.26	714.274	2567.99	2736.29	2478.23	-8.8699	0.0126	3.07094
Zm.13609.1.S1_at	16.685	15.364	20.273	34.093	47.7	92.219	-3.69166	0.0731	3.06729	LOC100383391	pco128969	100383391	NM_001176046	NP_001169517	sodium ion transport GO:0006814, transmembrane transport GO:0055085	transporter activity GO:0005215
Zm.7457.1.A1_at	105.043	93.976	155.958	352.095	403.126	312.26	-6.56957	0.0219	3.06484	hypothetical protein LOC100382392	LOC100382392	100382392	NM_001175137	NP_001168608
Zm.13729.1.S1_at	226.592	234.126	217.168	605.673	688.957	792.793	-13.8625	0.00571	3.0622	anti-silencing protein 1	LOC100283754	100283754	NM_001156653	NP_001150125	chromatin assembly or disassembly GO:0006333
Zm.8742.1.A1_at	109.397	274.339	122.604	519.242	430.293	469.95	-3.7945	0.0691	3.05583
Zm.1556.1.A1_at	88.768	127.336	77.394	318.18	245.696	318.481	-6.49821	0.0225	3.05313
Zm.6369.1.S1_a_at	169.798	925.55	187.635	886.194	1015.63	931.88	-2.02605	0.227	3.05252	putative zinc finger protein30	zfp30	606475	NM_001112331	NP_001105801		zinc ion binding GO:0008270
Zm.17974.1.A1_at	138.293	252.421	172.538	518.981	590.063	558.999	-6.21172	0.0245	3.05176
Zm.3775.1.A1_at	1114.54	1488.08	947.496	3084.71	3676.77	3927.87	-7.41163	0.0174	3.04915	LOC100285797	pco066521	100285797	NM_001158687	NP_001152159	protein folding GO:0006457	ATP binding GO:0005524
Zm.8876.1.A1_at	169.033	180.39	180.61	567.681	502.182	546.422	-26.3281	0.00253	3.04688	LOC100284511	IDP643	100284511	NM_001157406	NP_001150878
Zm.3535.1.S1_at	368.421	444.412	417.95	1321.26	1162.13	1259.62	-16.6991	0.0045	3.04609	LOC100217046	pco130711	100217046	NM_001143418	NP_001136890		ATP binding GO:0005524, nickel ion binding GO:0016151
Zm.10417.1.S1_at	208.154	135.74	155.961	497.569	320.787	779.043	-3.90062	0.0653	3.04444	LOC100275074	umc1751	100275074	NM_001149262	NP_001142734
Zm.4498.1.A1_at	88.855	42.43	86.302	197.582	201.278	230.864	-4.51456	0.0479	3.04443	LOC100191506	cl3646_1	100191506	NM_001136938	NP_001130410	DNA replication GO:0006260	DNA binding GO:0003677, DNA-directed DNA polymerase activity GO:0003887
Zm.11896.1.A1_at	17.371	102.569	20.255	89.708	66.725	170.078	-1.76255	0.279	3.04414	SNF1-related protein kinase regulatory subunit beta-1	LOC100285804	100285804	NM_001158694	NP_001152166		kinase activity GO:0016301
Zm.1567.1.S1_at	40.613	31.658	34.985	99.114	86.076	148.258	-6.23891	0.0243	3.0409	LOC100281336	cl4921_1	100281336	NM_001154254	NP_001147726	metabolic process GO:0008152, oxidation-reduction process GO:0055114	catalytic activity GO:0003824, binding GO:0005488, zinc ion binding GO:0008270, oxidoreductase activity GO:0016491, metal ion binding GO:0046872
Zm.12051.1.A1_at	115.217	58.782	114.249	261.46	279.316	297.337	-4.91796	0.04	3.03886	LOC100384853	pco140340(678)	100384853	NM_001177289	NP_001170760	DNA replication, synthesis of RNA primer GO:0006269	DNA primase activity GO:0003896
Zm.9984.1.A1_at	77.565	112.963	82.928	265.46	258.8	295.457	-9.04611	0.0123	3.03424	Hypothetical protein LOC100217031	LOC100217031	100217031	NM_001143405	NP_001136877		receptor activity GO:0004872, kinase activity GO:0016301
Zm.2799.1.S1_at	481.409	463.46	402.5	1249.8	1382.39	1446.53	-15.9496	0.00486	3.03041	LOC100280280	pco071606	100280280	NM_001153208	NP_001146680	proteolysis GO:0006508	catalytic activity GO:0003824, metalloendopeptidase activity GO:0004222, zinc ion binding GO:0008270, metal ion binding GO:0046872
Zm.15448.1.S1_at	785.457	635.33	736.055	2334.11	2069.16	2114.13	-15.204	0.00503	3.02927	LOC100273433	pco151044	100273433	NM_001147870	NP_001141342
Zm.17726.1.A1_at	378.737	716.5	624.297	1614.99	2108.63	1379.92	-4.81902	0.0417	3.0271	Nonspecific lipid-transfer protein AKCS9	LOC100286368	100286368	NM_001159255	NP_001152727	lipid transport GO:0006869
Zm.10300.1.S1_at	270.215	231.201	212.011	656.186	771.167	722.186	-13.0008	0.00627	3.02173	D-3-phosphoglycerate dehydrogenase	LOC100280735, LOC100501398	100280735, 100501398	NM_001153655, NM_001196126	NP_001147127, NP_001183055	L-serine biosynthetic process GO:0006564, metabolic process GO:0008152, oxidation-reduction process GO:0055114	catalytic activity GO:0003824; phosphoglycerate dehydrogenase activity GO:0004617; binding GO:0005488; amino acid binding GO:0016597; oxidoreductase activity, acting on the CH-OH group of donors, NAD or NADP as acceptor GO:0016616; cofactor binding GO:0048037; NAD binding GO:0051287
Zm.813.1.S1_at	181.387	262.252	164.227	567.092	571.138	665.013	-7.29485	0.0179	3.02101	glutathione S-transferase GST 18	LOC541833	541833	NM_001111514	NP_001104984	aromatic amino acid family metabolic process GO:0009072	catalytic activity GO:0003824, glutathione transferase activity GO:0004364, transferase activity GO:0016740
Zm.10239.1.S1_at	43.86	31.303	33.295	92.894	120.801	112.275	-8.50925	0.0135	3.02067	chromatin complex subunit A101	cha101	541963	NM_001111617	NP_001105087		nucleic acid binding GO:0003676, DNA binding GO:0003677, helicase activity GO:0004386, ATP binding GO:0005524
Zm.12860.1.S1_at	187.892	121.434	196.54	529.354	490.946	474.317	-7.0386	0.0191	3.01798	hypothetical protein LOC100501808	LOC100501808	100501808	NM_001196463	NP_001183392	proteolysis GO:0006508	aspartic-type endopeptidase activity GO:0004190, peptidase activity GO:0008233, hydrolase activity GO:0016787
Zm.15170.1.A1_at	51.922	140.588	75.554	248.985	255.669	237.397	-3.7888	0.0693	3.01477	LOC100272682	TIDP2766	100272682	NM_001147138	NP_001140610	protein phosphorylation GO:0006468	protein kinase activity GO:0004672, protein serine/threonine kinase activity GO:0004674, ATP binding GO:0005524
Zm.539.1.A1_at	22.232	18.132	22.218	33.541	90.882	80.478	-3.43505	0.0847	3.01443	Glutathione S-transferase 8	GST8	542740	NM_001112250	NP_001105720		glutathione transferase activity GO:0004364, transferase activity GO:0016740
Zm.9764.1.A1_at	25.461	57.868	27.858	119.872	76.826	121.903	-3.66741	0.0741	3.01295	hypothetical protein LOC100501917	LOC100501917	100501917	NM_001196556	NP_001183485
Zm.10371.1.A1_at	657.537	350.875	640.569	1962.93	1318.13	1557.95	-4.6815	0.0445	3.01018	LOC100125659	gpm790	100125659	NM_001112590	NP_001106060	transport GO:0006810, transmembrane transport GO:0055085	nucleotide binding GO:0000166; ATP binding GO:0005524; ATPase activity GO:0016887; nucleoside-triphosphatase activity GO:0017111; ATPase activity, coupled to transmembrane movement of substances GO:0042626
Zm.4756.1.A1_at	33.156	31.345	34.469	105.156	87.476	105.84	-16.1199	0.00476	3.00656
Zm.3624.1.A1_at	1111.23	1055.14	1158.89	3272.91	3200.02	3520.17	-27.8251	0.00223	3.00491	Histone H3.2	H3C4	100192589	NM_001137804	NP_001131276	nucleosome assembly GO:0006334	DNA binding GO:0003677
Zm.3629.1.A1_at	3402.85	1037.63	3023.21	5929.08	6656.49	7326.56	-2.87393	0.122	3.00326	hypothetical protein LOC100383938	LOC100383938	100383938	NM_001176557	NP_001170028	transport GO:0006810, electron transport chain GO:0022900	iron ion binding GO:0005506, electron carrier activity GO:0009055, heme binding GO:0020037, metal ion binding GO:0046872
Zm.9852.1.A1_at	229.625	295.283	214.773	794.486	709.39	699.732	-10.4786	0.00927	3.003	syntaxin 121	LOC100284409	100284409	NM_001157304	NP_001150776	intracellular protein transport GO:0006886, vesicle-mediated transport GO:0016192	SNAP receptor activity GO:0005484, protein binding GO:0005515
Zm.19106.1.A1_at	34.517	37.861	33.689	114.434	101.364	102.728	-21.0067	0.0031	3.0024
ZmAffx.88.1.A1_s_at	885.254	942.683	739.261	2551.63	2261.67	2893.18	-10.801	0.00873	3.00237	carnitine racemase/ catalytic	LOC100284027	100284027	NM_001156925	NP_001150397	metabolic process GO:0008152	catalytic activity GO:0003824
Zm.9568.3.A1_at	265.026	125.702	225.762	588.099	556.815	621.257	-4.80252	0.0419	3.00181	Hypothetical protein LOC100191846	LOC100191846	100191846	NM_001137270	NP_001130742	metabolic process GO:0008152	nucleotidyltransferase activity GO:0016779
Zm.18114.1.A1_at	30.173	448.053	54.677	294.942	249.626	271.543	-1.34072	0.392	3.00171	Hypothetical protein LOC100273396	LOC100273396	100273396	NM_001147833	NP_001141305		nucleotide binding GO:0000166, protein binding GO:0005515, ATP binding GO:0005524
Zm.7405.1.A1_at	44.22	71.246	54.723	226.518	115.649	177.795	-4.57553	0.0467	3.00058	Hypothetical protein LOC100279281	LOC100279281	100279281	NM_001152302	NP_001145774
Zm.10593.1.A1_at	46.884	32.297	60.119	110.313	163.102	136.198	-5.15299	0.0361	2.99699	hypothetical protein LOC100194168	LOC100194168	100194168	NM_001139218	NP_001132690
Zm.1828.1.A1_at	41.711	41.178	38.744	111.53	126.399	126.639	-22.9388	0.00268	2.99362	Hypothetical protein LOC100191588	LOC100191588	100191588	NM_001137018	NP_001130490
Zm.5927.1.S1_at	1179.45	835.985	998.709	2802.59	2799.1	3361.19	-9.4066	0.0114	2.9917	citrate synthase1	cts1	100279573	NM_001152570	NP_001146042	tricarboxylic acid cycle GO:0006099, cellular carbohydrate metabolic process GO:0044262	citrate (Si)-synthase activity GO:0004108; transferase activity GO:0016740; transferase activity, transferring acyl groups, acyl groups converted into alkyl on transfer GO:0046912
Zm.7068.1.A1_at	1330.41	906.925	1424	4353.27	2910.85	3625.41	-6.00625	0.0261	2.99026	LOC100192654	pco084514(44)	100192654	NM_001137866	NP_001131338		selenium binding GO:0008430
Zm.11891.1.A1_at	19.508	29.647	25.217	103.835	58.675	63.978	-5.08481	0.0372	2.9898	helix-loop-helix DNA-binding domain containing protein	LOC100281108	100281108	NM_001154027	NP_001147499	regulation of transcription, DNA-dependent GO:0006355	DNA binding GO:0003677, transcription regulator activity GO:0030528
Zm.8892.1.A1_at	243.659	344.696	256.22	718.418	842.339	949.444	-8.10783	0.0147	2.98883	hypothetical protein LOC100193820	LOC100193820	100193820
Zm.12396.1.S1_at	874.637	389.901	742.596	2501.71	1339.87	2008.65	-3.56171	0.0785	2.98462	hypothetical protein LOC100304006	LOC100304006	100304006
Zm.7906.1.A1_at	4900.67	1079.42	4765.42	10644.6	6858.42	9173	-2.11813	0.211	2.98382	zinc finger homeodomain protein 1	LOC100286181	100286181	NM_001159069	NP_001152541		DNA binding GO:0003677
Zm.18297.1.S1_at	184.658	242.129	193.65	504.499	889.896	508.976	-5.30984	0.0339	2.9773	hypothetical protein LOC100216767	LOC100216767	100216767	NM_001143166	NP_001136638	carbohydrate metabolic process GO:0005975, carbohydrate biosynthetic process GO:0016051	hydrolase activity GO:0016787; fructose 1,6-bisphosphate 1-phosphatase activity GO:0042132; phosphoric ester hydrolase activity GO:0042578
Zm.2276.1.S1_at	699.4	101.809	656.582	1291.99	750.608	1269.54	-1.66015	0.303	2.97513	thiol protease SEN102	LOC100281886	100281886	NM_001154806	NP_001148278	proteolysis GO:0006508	cysteine-type endopeptidase activity GO:0004197, peptidase activity GO:0008233, cysteine-type peptidase activity GO:0008234, hydrolase activity GO:0016787
Zm.14663.1.S1_at	24.418	27.115	31.568	77.649	68.782	102.64	-7.77779	0.016	2.97113	hypothetical protein LOC100278952	LOC100278952	100278952	NM_001152056	NP_001145528
Zm.10174.1.S1_at	98.778	246.108	98.093	436.322	351.872	405.117	-3.48525	0.0823	2.96562
Zm.10802.1.S1_at	118.624	136.798	127.996	358.594	363.631	414.844	-17.5107	0.00418	2.96415	nucleosome/chromatin assembly factor 104	nfc104a	542084	NM_001111718	NP_001105188
Zm.14591.3.S1_a_at	907.997	399.142	964.594	2014.92	2005.95	2247.68	-3.78337	0.0695	2.962	triosephosphate isomerase, cytosolic	LOC100280823	100280823	NM_001153743	NP_001147215	metabolic process GO:0008152	catalytic activity GO:0003824, triose-phosphate isomerase activity GO:0004807, isomerase activity GO:0016853
Zm.2489.1.A1_at	934.255	1172.36	781.116	2562.56	2751.53	3135.13	-8.24332	0.0144	2.95633	mitochondrial chaperonin-60	CPNA	542736	NM_001112246	NP_001105716	protein folding GO:0006457, response to stress GO:0006950, cellular protein metabolic process GO:0044267	nucleotide binding GO:0000166, protein binding GO:0005515, ATP binding GO:0005524
Zm.3789.1.S1_at	390.6	273.796	378.066	983.231	998.43	1061.75	-9.35444	0.0115	2.95408	diacylglycerol O-acyltransferase 1	LOC100283803	100283803	NM_001156702	NP_001150174	metabolic process GO:0008152	acyltransferase activity GO:0008415; transferase activity GO:0016740; transferase activity, transferring acyl groups other than amino-acyl groups GO:0016747
Zm.7782.1.A1_at	153.834	203.15	129.194	378.618	684.738	401.005	-4.70506	0.0439	2.95294
Zm.17263.1.A1_at	273.39	226.362	232.317	750.67	707.32	696.365	-17.0868	0.00433	2.95174	hypothetical protein LOC100273132	LOC100273132	100273132	NM_001147579	NP_001141051	drug transmembrane transport GO:0006855, transmembrane transport GO:0055085	drug transmembrane transporter activity GO:0015238, antiporter activity GO:0015297
Zm.201.1.S1_at	22.915	14.201	24.081	58.777	73.599	46.547	-5.05413	0.0377	2.95089	class I acidic chitinase	uiu6(chn)	542243			carbohydrate metabolic process GO:0005975, chitin catabolic process GO:0006032, cell wall macromolecule catabolic process GO:0016998	chitinase activity GO:0004568
Zm.6706.1.A1_at	153.325	220.098	139.409	488.056	658.778	375.488	-5.05848	0.0376	2.94959	LOC100191263	IDP2557	100191263	NM_001136697	NP_001130169	metabolic process GO:0008152, cellular metabolic process GO:0044237	catalytic activity GO:0003824, binding GO:0005488, coenzyme binding GO:0050662
Zm.18900.1.S1_at	177.55	404.726	160.929	517.679	894.659	640.262	-3.2479	0.0944	2.94885	ACC oxidase20	acco20	542137	NM_001111765	NP_001105235	oxidation-reduction process GO:0055114	oxidoreductase activity GO:0016491
Zm.15451.1.S1_at	1071.91	309.996	999.575	1400.72	2824.89	2152.01	-2.39634	0.171	2.94865	hypothetical protein LOC100192101	LOC100192101	100192101	NM_001137524	NP_001130996
Zm.13440.1.S1_at	1115.01	1154.91	1081.12	3149.17	3488.48	3235.58	-29.9434	0.00197	2.94461
Zm.11809.1.A1_at	199.995	130.273	230.279	522.46	649.299	450.416	-5.35438	0.0334	2.94212	phi-1-like phosphate-induced protein	LOC100281252	100281252	NM_001154171	NP_001147643
Zm.8097.1.A1_at	50.384	409.835	42.512	419.826	167.487	317.717	-1.38714	0.379	2.94145
Zm.3443.1.A1_at	159.48	211.794	161.227	579.069	518.272	461.437	-9.49317	0.0112	2.94068	LOC100276624	umc1277	100276624	NM_001150369	NP_001143841
Zm.2298.2.A1_x_at	324.587	526.038	547.19	1414.81	1189.09	1411.38	-6.07631	0.0256	2.94006	hypothetical protein LOC100192687	LOC100192687	100192687	NM_001137892	NP_001131364	metabolic process GO:0008152, oxidation-reduction process GO:0055114	catalytic activity GO:0003824, FMN binding GO:0010181, oxidoreductase activity GO:0016491
Zm.2911.1.A1_at	282.261	304.118	302.474	1075.65	803.562	756.689	-9.66788	0.0108	2.93141	Hypothetical protein LOC100193903	LOC100193903	100193903	NM_001138976	NP_001132448
Zm.10147.1.A1_at	70.482	134.709	90.879	336.839	225.238	285.903	-4.84768	0.0412	2.92941	NAC1 transcription factor	NAC1	100170665	NM_001130460	NP_001123932	regulation of transcription, DNA-dependent GO:0006355	DNA binding GO:0003677
Zm.17235.1.S1_at	52.707	36.349	45.162	148.018	115.561	126.81	-8.27838	0.0143	2.92674	LOC100276522	si603009c10	100276522	NM_001150288	NP_001143760
Zm.6275.1.S1_at	430.435	920.652	684.384	2134.44	2091.67	1521.46	-4.34805	0.0519	2.9258	benzoxazin6	bx6	541977	NM_001111630	NP_001105100	oxidation-reduction process GO:0055114	oxidoreductase activity GO:0016491
Zm.4508.1.A1_at	225.419	210.354	213.169	546.114	717.487	645.658	-13.0516	0.00626	2.92513	hypothetical protein LOC100192829	LOC100192829	100192829	NM_001138020	NP_001131492	fatty acid biosynthetic process GO:0006633, metabolic process GO:0008152, oxidation-reduction process GO:0055114	catalytic activity GO:0003824, enoyl-[acyl-carrier-protein] reductase (NADH) activity GO:0004318, binding GO:0005488, oxidoreductase activity GO:0016491
Zm.8996.1.A1_at	435.546	521.771	454.443	1693.48	1129.96	1341.27	-8.28237	0.0143	2.91825							NAD+ ADP-ribosyltransferase activity GO:0003950
Zm.30.3.S1_at	1431.78	1926.19	1846.76	5154.73	4663.77	5255.15	-10.728	0.00883	2.9164	LOC100281745	gpm191	100281745	NM_001154665	NP_001148137	negative regulation of catalytic activity GO:0043086	serine-type endopeptidase activity GO:0004252, identical protein binding GO:0042802, nutrient reservoir activity GO:0045735
Zm.15825.1.S1_at	24.119	41.585	24.455	66.879	94.236	96.478	-4.97994	0.0388	2.91577	glucan endo-1,3-beta-glucosidase A6	LOC100283442	100283442	NM_001156343	NP_001149815	carbohydrate metabolic process GO:0005975	catalytic activity GO:0003824; hydrolase activity, hydrolyzing O-glycosyl compounds GO:0004553; hydrolase activity GO:0016787; cation binding GO:0043169
Zm.13858.1.S1_at	152.672	263.397	162.814	525.671	580.631	531.198	-6.11506	0.0252	2.91476	Methylenetetrahydrofolate dehydrogenase/methylenetetrahydrofolate cylcohydrolase isoform 2	LOC542656	542656			metabolic process GO:0008152, folic acid-containing compound biosynthetic process GO:0009396, oxidation-reduction process GO:0055114	catalytic activity GO:0003824, methenyltetrahydrofolate cyclohydrolase activity GO:0004477, methylenetetrahydrofolate dehydrogenase (NADP+) activity GO:0004488, binding GO:0005488, oxidoreductase activity GO:0016491, hydrolase activity GO:0016787
Zm.800.1.S1_at	1868.89	1463.88	2015.54	5939.59	4749.07	4839.21	-8.90006	0.0125	2.91443	phosphoenolpyruvate carboxylase7	pep7	542479	NM_001112033	NP_001105503	tricarboxylic acid cycle GO:0006099, carbon fixation GO:0015977	catalytic activity GO:0003824, phosphoenolpyruvate carboxylase activity GO:0008964, lyase activity GO:0016829
Zm.12014.1.A1_at	407.684	241.092	281.308	1193.84	919.605	621.537	-4.35254	0.0518	2.91145	adenosine 5'-phosphosulfate reductase-like1	aprl1	606419	NM_001112294	NP_001105764	metabolic process GO:0008152, sulfate reduction GO:0019419, cell redox homeostasis GO:0045454, oxidation-reduction process GO:0055114	oxidoreductase activity, acting on a sulfur group of donors, disulfide as acceptor GO:0016671; transferase activity GO:0016740
Zm.16801.1.A1_at	3481.19	2357.38	3226.94	9459.96	7582.85	9017.53	-7.77882	0.016	2.90149	ubiquitin-fold modifier 1	LOC100285075	100285075	NM_001157970	NP_001151442
Zm.6160.1.S1_at	918.793	458.523	922.844	1844.81	2156.74	2385.26	-4.3622	0.0515	2.90085	LOC100276974	cl6208_1	100276974	NM_001150657	NP_001144129
Zm.2787.1.A1_at	408.214	572.051	443.875	1470.86	1181.79	1445.17	-8.61404	0.0133	2.8939	LOC100191148	pco080890	100191148	NM_001136584	NP_001130056	copper ion transport GO:0006825, cellular copper ion homeostasis GO:0006878, respiratory chain complex IV assembly GO:0008535, cell redox homeostasis GO:0045454	copper ion binding GO:0005507
Zm.8930.1.A1_at	761.138	691.238	756.897	2080.76	2111.1	2193.97	-30.3509	0.00195	2.89253	polyketide synthesis homolog1	pks1	100284173	NM_001157069	NP_001150541	metabolic process GO:0008152, oxidation-reduction process GO:0055114	catalytic activity GO:0003824, binding GO:0005488, zinc ion binding GO:0008270, oxidoreductase activity GO:0016491
Zm.5725.1.A1_at	112.456	237.034	159.793	544.715	433.421	429.572	-4.61525	0.0459	2.87687	safener induced1	saf1	542388	NM_001111963	NP_001105433	protein phosphorylation GO:0006468	protein kinase activity GO:0004672, ATP binding GO:0005524
Zm.9212.1.A1_at	113.183	175.004	102.802	276.792	499.879	350.345	-4.45305	0.0494	2.8767
Zm.12583.1.A1_at	262.488	761.144	348.126	1180.96	1053.86	1320.29	-3.24337	0.0946	2.8694	histone one (H1) 101	hon101	541973	NM_001111626	NP_001105096	nucleosome assembly GO:0006334	DNA binding GO:0003677
Zm.1746.1.A1_a_at	644.184	424.479	552.569	1464.45	1477.98	1649.2	-8.25793	0.0144	2.86938	LOC100278852, hypothetical protein LOC100303897, hypothetical protein LOC100381314	IDP84, LOC100303897, LOC100381314	100278852, 100303897, 100381314
Zm.735.1.S1_at	1709.66	2007.91	1384.76	5196.46	4487.08	4783.45	-9.0932	0.0122	2.86282
Zm.2391.1.A1_at	251.275	662.881	337	1193.83	884.753	1244.83	-3.42787	0.085	2.86123	LOC100285595	TIDP3727	100285595	NM_001158486	NP_001151958	protein transport GO:0015031
Zm.4473.1.A1_at	56.941	138.564	77.589	241.307	233.474	254.116	-4.01319	0.0616	2.8597	LOC100278543	cl52093_1	100278543	NM_001151783	NP_001145255	DNA repair GO:0006281	DNA binding GO:0003677
Zm.16460.1.S1_at	66.926	121.394	62.05	213.686	233.282	235.889	-4.89419	0.0404	2.85723
Zm.15421.1.A1_a_at	299.933	413.814	338.455	937.644	1068.56	976.625	-10.3389	0.0095	2.85592	LOC100382325	pco149774	100382325	NM_001175074	NP_001168545
Zm.15456.1.A1_at	75.889	33.65	59.161	132.47	206.027	128.295	-3.676	0.0737	2.85114	LOC100281090	gpm125	100281090	NM_001154009	NP_001147481		transferase activity GO:0016740; transferase activity, transferring glycosyl groups GO:0016757
Zm.2298.2.A1_at	372.896	553.061	616.617	1446.68	1369.7	1486.96	-6.77293	0.0205	2.85085	hypothetical protein LOC100192687	LOC100192687	100192687	NM_001137892	NP_001131364	metabolic process GO:0008152, oxidation-reduction process GO:0055114	catalytic activity GO:0003824, FMN binding GO:0010181, oxidoreductase activity GO:0016491
Zm.11996.1.A1_at	36.367	41.772	27.505	81.626	118.125	100.238	-6.42828	0.023	2.84925
Zm.8739.1.A1_at	59.856	73.244	56.543	225.407	174.345	145.844	-7.03733	0.0191	2.84884
Zm.12394.1.S1_at	448.968	91.247	391.259	707.27	698.126	748.182	-2.04993	0.223	2.84584	hypothetical protein LOC100279308	LOC100279308	100279308	NM_001152329	NP_001145801
Zm.5976.2.S1_x_at	343.215	171.348	262.759	636.462	757.012	737.763	-4.99149	0.0387	2.844	Hypothetical protein LOC100279511	LOC100279511	100279511	NM_001152511	NP_001145983	aromatic amino acid family biosynthetic process GO:0009073, chorismate metabolic process GO:0046417	chorismate mutase activity GO:0004106
Zm.9165.1.A1_at	248.644	242.87	232.218	561.622	800.709	716.026	-9.80006	0.0106	2.84228	LOC100280390	umc1149	100280390	NM_001153315	NP_001146787		transferase activity GO:0016740
Zm.9267.1.A1_at	731.293	356.223	509.603	1795.64	1076.96	1573.6	-4.04596	0.0605	2.84068	LOC100126983, UPF0497 membrane protein 7	AY107012, LOC100192537	100126983, 100192537	NM_001137756	NP_001131228		nucleic acid binding GO:0003676
Zm.10455.1.S1_at	17.524	17.759	15.463	63.292	38.294	45.422	-6.77673	0.0205	2.83877
Zm.5360.1.A1_at	54.241	41.272	63.148	143.669	141.283	159.06	-8.03304	0.0151	2.83719	LOC100273529	si486090a03	100273529	NM_001147947	NP_001141419
ZmAffx.171.1.S1_at	22.407	23.529	28.902	71.589	61.211	79.302	-9.615	0.0109	2.83587	LOC100192595	cl11332_1	100192595	NM_001137810	NP_001131282		hydrolase activity GO:0016787
Zm.16049.3.S1_at	46.89	18.614	21.702	83.665	62.14	82.527	-3.44587	0.0842	2.82945	40S ribosomal protein S28	LOC100280891	100280891	NM_001153811	NP_001147283	translation GO:0006412	structural constituent of ribosome GO:0003735
Zm.14256.1.A1_at	67.035	49.825	73.56	170.672	172.137	189.386	-8.51576	0.0135	2.8292
Zm.12796.1.A1_at	230.1	384.731	223.185	852.96	596.6	877.645	-4.81347	0.0418	2.82746	hypothetical protein LOC100276862	LOC100276862	100276862	NM_001150566	NP_001144038
Zm.12540.1.S1_at	130.689	177.584	149.638	429.113	423.293	431.913	-11.6875	0.00746	2.82688	LOC100282868	pco091084	100282868	NM_001155774	NP_001149246		acid phosphatase activity GO:0003993
Zm.9568.3.A1_x_at	355.255	183.611	289.773	809.32	675.229	781.07	-5.12252	0.0366	2.82654	Hypothetical protein LOC100191846	LOC100191846	100191846	NM_001137270	NP_001130742	metabolic process GO:0008152	nucleotidyltransferase activity GO:0016779
Zm.12808.1.S1_at	317.3	397.593	356.13	1185.85	827.478	1032.14	-8.41786	0.0139	2.8249	hypothetical protein LOC100383531	LOC100383531	100383531	NM_001176179	NP_001169650		calcium ion binding GO:0005509
Zm.10189.2.A1_at	228.056	371.571	252.666	1090.52	664.87	664.97	-4.6763	0.0446	2.82389	hypothetical protein LOC100273749	LOC100273749	100273749	NM_001148157	NP_001141629	regulation of transcription, DNA-dependent GO:0006355	DNA binding GO:0003677
Zm.5069.1.A1_at	52.461	100.078	51.782	159.924	207.748	184.139	-4.50738	0.0481	2.82325	hypothetical protein LOC100192804	LOC100192804	100192804	NM_001137997	NP_001131469	protein phosphorylation GO:0006468	nucleotide binding GO:0000166, protein kinase activity GO:0004672, protein serine/threonine kinase activity GO:0004674, ATP binding GO:0005524, kinase activity GO:0016301
Zm.3812.1.S1_at	154.239	34.025	145.307	241.109	264.644	268.4	-2.09412	0.215	2.82136	hypothetical protein LOC100277877	LOC100277877	100277877	NM_001151330	NP_001144802	DNA replication GO:0006260, DNA-dependent DNA replication initiation GO:0006270	nucleotide binding GO:0000166, DNA binding GO:0003677, ATP binding GO:0005524
Zm.2781.1.A1_at	179.785	51.456	151.695	319.636	298.724	329.514	-2.63882	0.144	2.81977
Zm.7896.1.S1_at	559.81	626.477	523.905	1514.79	1604.28	1692.82	-16.9144	0.00437	2.81848	LOC100279464	TIDP2657	100279464	NM_001152469	NP_001145941
Zm.16936.1.A1_at	91.185	60.745	105.453	195.927	267.643	248.042	-5.44705	0.032	2.81337	LOC100382773	gpm650	100382773	NM_001175482	NP_001168953		ATP binding GO:0005524
Zm.10482.1.S1_at	12.558	13.955	16.409	50.701	35.485	35.584	-7.29752	0.0179	2.81321	LOC100280002	gpm508	100280002	NM_001152950	NP_001146422
Zm.5327.1.A1_at	428.214	348.012	392.218	1016.79	1125.86	1129.3	-14.8953	0.00517	2.80704	LOC100194093	pco103788	100194093	NM_001139147	NP_001132619	translation GO:0006412, translational elongation GO:0006414	translation elongation factor activity GO:0003746
Zm.557.1.A1_at	18.445	16.727	14.498	58.256	33.706	50.362	-5.79997	0.028	2.80661	glutathione transferase32	gst32	541843	NM_001111522	NP_001104992		glutathione transferase activity GO:0004364, transferase activity GO:0016740
Zm.12757.1.A1_at	607.592	1869.7	909.207	2922.68	2600.87	3001.31	-3.11025	0.104	2.80579	SC3 protein	LOC100284090	100284090	NM_001156988	NP_001150460	protein transport GO:0015031
Zm.2168.1.A1_at	237.655	188.521	198.794	530.659	639.112	580.071	-11.688	0.00747	2.80579
Zm.6787.1.A1_at	80.548	117.727	93.011	265.462	275.669	264.561	-9.2422	0.0118	2.79995	LOC732794	IDP506	732794	NM_001112411	NP_001105881	'de novo' pyrimidine base biosynthetic process GO:0006207, pyrimidine nucleotide biosynthetic process GO:0006221, metabolic process GO:0008152, nucleoside metabolic process GO:0009116	catalytic activity GO:0003824, orotate phosphoribosyltransferase activity GO:0004588, orotidine-5'-phosphate decarboxylase activity GO:0004590, transferase activity GO:0016740
Zm.15825.1.S1_x_at	49.332	68.46	47.047	114.514	184.729	164.476	-5.52739	0.031	2.79769	glucan endo-1,3-beta-glucosidase A6	LOC100283442	100283442	NM_001156343	NP_001149815	carbohydrate metabolic process GO:0005975	catalytic activity GO:0003824; hydrolase activity, hydrolyzing O-glycosyl compounds GO:0004553; hydrolase activity GO:0016787; cation binding GO:0043169
Zm.14048.1.A1_at	915.099	1156.86	833.389	3256.6	2355.91	2511.3	-7.39571	0.0175	2.79517	LOC100191672	gpm375a	100191672	NM_001137101	NP_001130573	fatty acid metabolic process GO:0006631, oxidation-reduction process GO:0055114	oxidoreductase activity GO:0016491, acyl-[acyl-carrier-protein] desaturase activity GO:0045300, transition metal ion binding GO:0046914
ZmAffx.1069.1.A1_at	646.522	655.963	552.428	2194.64	1425.32	1632.9	-7.40284	0.0174	2.79361	RING-H2 finger protein ATL2K	LOC100281917	100281917	NM_001154836	NP_001148308		protein binding GO:0005515, zinc ion binding GO:0008270, metal ion binding GO:0046872
Zm.2951.1.A1_at	2028.79	1207.54	1861.02	4592.05	4367.96	4947.75	-6.24022	0.0243	2.79213	protein disulfide isomerase	PDIL1-1	606409	NM_001112284	NP_001105754	cell redox homeostasis GO:0045454	protein disulfide isomerase activity GO:0003756, isomerase activity GO:0016853, metal ion binding GO:0046872
Zm.17776.1.S1_at	499.719	705.865	583.575	1529.46	1676.23	1740.64	-9.58333	0.011	2.78834
Zm.3390.1.A1_at	564.01	577.63	506.793	1659.96	1373.05	1569.04	-14.8213	0.00521	2.78751	hypothetical protein LOC100272309	LOC100272309	100272309	NM_001146794	NP_001140266	post-translational protein modification GO:0043687, regulation of protein metabolic process GO:0051246	small conjugating protein ligase activity GO:0019787
Zm.445.2.S1_a_at	24.471	30.27	24.824	75.777	74.837	69.933	-14.0215	0.00563	2.78358	lipoxygenase	LOC542495	542495	NM_001112045	NP_001105515	fatty acid biosynthetic process GO:0006633, lipid biosynthetic process GO:0008610, oxylipin biosynthetic process GO:0031408, oxidation-reduction process GO:0055114	iron ion binding GO:0005506; lipoxygenase activity GO:0016165; oxidoreductase activity GO:0016491; oxidoreductase activity, acting on single donors with incorporation of molecular oxygen, incorporation of two atoms of oxygen GO:0016702; metal ion binding GO:0046872
Zm.886.1.A1_a_at	2192.36	2021.23	2371.2	5170.01	7924.79	5524.86	-7.2846	0.018	2.78249	hypothetical protein LOC100275372	LOC100275372	100275372	NM_001149462	NP_001142934
Zm.9906.1.A1_at	59.979	73.04	80.613	167.746	216.293	207.208	-8.70117	0.013	2.77147	LOC100283541	AY110632	100283541	NM_001156441	NP_001149913
Zm.8200.1.S1_at	1900.08	2070.95	2082.93	5707.7	5396.79	5645.35	-29.6871	0.00198	2.76837	BRASSINOSTEROID INSENSITIVE 1-associated receptor kinase 1	LOC100282539	100282539	NM_001155447	NP_001148919		receptor activity GO:0004872, protein binding GO:0005515, kinase activity GO:0016301
Zm.1708.1.S1_at	898.921	1084.67	1019.71	2734.05	2984.47	2583.8	-14.6736	0.0053	2.76787	LOC100382120	gpm592	100382120	NM_001174881	NP_001168352	cell redox homeostasis GO:0045454, oxidation-reduction process GO:0055114	oxidoreductase activity GO:0016491, flavin adenine dinucleotide binding GO:0050660
Zm.2793.1.A1_at	463.886	448.052	481.968	1326.39	1137.82	1403.39	-15.3822	0.00501	2.76517	aldehyde dehydrogenase2	aldh2	542567	NM_001112106	NP_001105576	metabolic process GO:0008152, oxidation-reduction process GO:0055114	oxidoreductase activity GO:0016491
Zm.17511.1.A1_at	597.157	431.857	456.46	1425.98	1111.48	1568.63	-7.09025	0.0188	2.76419	hypothetical protein LOC100194337	LOC100194337	100194337	NM_001139373	NP_001132845
Zm.2847.1.A1_at	488.343	915.918	516.33	1708.16	1329.89	2136.11	-4.17412	0.0565	2.75943	dihydrolipoyllysine-residue acetyltransferase component of pyruvatedehydrogenase complex	LOC100283617	100283617	NM_001156518	NP_001149990	metabolic process GO:0008152, fatty-acyl-CoA biosynthetic process GO:0046949	protein binding GO:0005515, acyltransferase activity GO:0008415, transferase activity GO:0016740, dihydrolipoyllysine-residue (2-methylpropanoyl)transferase activity GO:0043754, cofactor binding GO:0048037
Zm.12231.1.A1_at	98.108	192.599	110.435	384.372	371.35	306.854	-4.62416	0.0457	2.75846	hypothetical protein LOC100381690	LOC100381690	100381690	NM_001174502	NP_001167973
Zm.7885.1.A1_at	788.497	720.26	799.606	2015.21	2049.99	2303.13	-19.0522	0.00358	2.75682	LOC100383498	csu43	100383498	NM_001176146	NP_001169617	fatty acid biosynthetic process GO:0006633, metabolic process GO:0008152, biosynthetic process GO:0009058	catalytic activity GO:0003824; transferase activity GO:0016740; transferase activity, transferring acyl groups other than amino-acyl groups GO:0016747
Zm.3143.1.S1_at	583.126	57.058	609.211	754.433	643.245	873.703	-1.28759	0.41	2.75532	LOC100272286	pco076382	100272286	NM_001146773	NP_001140245
Zm.455.1.S1_at	855.905	394.403	744.94	1708.86	1594.29	1927.81	-4.13677	0.0577	2.75391	dihydrolipoamide S-acetyltransferase	LOC541781	541781	NM_001111466	NP_001104936	pyruvate metabolic process GO:0006090, metabolic process GO:0008152	dihydrolipoyllysine-residue acetyltransferase activity GO:0004742, protein binding GO:0005515, acyltransferase activity GO:0008415, transferase activity GO:0016740
Zm.6778.1.S1_at	547.547	612.308	620.23	1345.62	1666.89	1936.04	-8.98503	0.0123	2.7538						nucleosome assembly GO:0006334	DNA binding GO:0003677
Zm.8001.1.A1_at	260.594	765.393	583.794	1193.15	1222.17	1667.18	-2.96996	0.114	2.7536	HGA4	LOC100282802	100282802	NM_001155708	NP_001149180		transferase activity, transferring glycosyl groups GO:0016757
Zm.16178.1.A1_s_at	969.789	1273.86	837.079	3273.29	2139.86	3082.17	-5.59559	0.0302	2.75351	hypothetical protein LOC100276703, LOC100275193	LOC100276703, TIDP9256	100275193, 100276703	NM_001149342, NM_001150428	NP_001142814, NP_001143900
ZmAffx.548.1.A1_at	435.626	571.773	415.997	1135.59	1389.97	1364.9	-8.54436	0.0135	2.74979	2-C-methyl-D-erythritol 2,4-cyclodiphosphate synthase	LOC100284320	100284320	NM_001157215	NP_001150687	isoprenoid biosynthetic process GO:0008299, terpenoid biosynthetic process GO:0016114	2-C-methyl-D-erythritol 2,4-cyclodiphosphate synthase activity GO:0008685; lyase activity GO:0016829
Zm.13685.1.A1_at	182.264	288.205	191.717	652.54	560.027	572.548	-6.62296	0.0216	2.74908	LOC100278020	IDP456	100278020	NM_001151436	NP_001144908
Zm.11856.1.A1_at	63.558	64.132	98.68	200.501	184.928	224.211	-6.49056	0.0225	2.74432
Zm.5744.1.A1_at	14.215	25.343	12.304	51.87	61.175	28.651	-3.15625	0.101	2.73733	hypothetical protein LOC100272761	LOC100272761	100272761	NM_001147214	NP_001140686	oxidation-reduction process GO:0055114	monooxygenase activity GO:0004497, iron ion binding GO:0005506, electron carrier activity GO:0009055, oxidoreductase activity GO:0016491, heme binding GO:0020037, metal ion binding GO:0046872
Zm.8082.1.A1_at	108.141	62.122	94.382	244.66	197.722	268.353	-5.30431	0.034	2.73569	hypothetical protein LOC100280326	LOC100280326	100280326	NM_001153252	NP_001146724
Zm.1162.1.S1_at	32.756	26.925	25.938	81.611	69.951	82.022	-11.2738	0.00799	2.73545	Grancalcin	LOC100280890	100280890	NM_001153810	NP_001147282		calcium ion binding GO:0005509
Zm.4203.1.A1_at	168.887	111.597	124.956	287.272	403.011	415.769	-5.87559	0.0273	2.73413	pathogen-related protein	cl31612_1	100284129	NM_001157026	NP_001150498
Zm.6506.1.A1_a_at	30.473	20.34	28.085	64.964	74.028	73.607	-7.69034	0.0162	2.72949	LOC100280726	cl11267_1	100280726	NM_001153646	NP_001147118	DNA replication GO:0006260	nucleic acid binding GO:0003676, DNA binding GO:0003677
Zm.10079.1.A1_a_at	310.566	408.584	294.894	1288.88	536.039	1100.13	-3.48176	0.0824	2.72846	LOC100193809	umc2272	100193809	NM_001138892	NP_001132364
Zm.9157.1.A1_at	233.08	325.878	239.584	666.235	744.9	743.646	-8.83191	0.0127	2.72704	LOC100284923	umc2551	100284923	NM_001157818	NP_001151290	Mo-molybdopterin cofactor biosynthetic process GO:0006777
Zm.18115.1.A1_at	190.923	421.399	177.054	867.902	548.246	607.115	-3.23268	0.0951	2.72701	ring domain containing protein	LOC100286356	100286356	NM_001159243	NP_001152715		protein binding GO:0005515, zinc ion binding GO:0008270, metal ion binding GO:0046872
Zm.7032.1.A1_at	658.22	900.344	599.23	1813.06	2093.63	1874.8	-7.65508	0.0163	2.71622	60S ribosomal protein L7-1	LOC100281971	100281971	NM_001154888	NP_001148360	translation GO:0006412	structural constituent of ribosome GO:0003735, transcription regulator activity GO:0030528
Zm.12706.3.A1_a_at	2326.07	1209.48	2197.08	4446.68	5192.39	5350.3	-4.60374	0.0461	2.71376	p8MTCP1, p8MTCP1	LOC100272713, LOC100283861	100272713, 100283861	NM_001147166, NM_001156759	NP_001140638, NP_001150231		metal ion binding GO:0046872
Zm.7687.1.A1_at	17.607	27.941	23.685	41.552	75.152	74.403	-4.19249	0.056	2.71169	hypothetical protein LOC100279009	LOC100279009	100279009
Zm.166.2.S1_at	29.813	21.534	33.202	81.849	68.193	75.951	-7.09306	0.0188	2.70933	Pyruvate decarboxylase1	pdc1	542376	NM_001111952	NP_001105422	response to stress GO:0006950	magnesium ion binding GO:0000287, catalytic activity GO:0003824, pyruvate decarboxylase activity GO:0004737, lyase activity GO:0016829, carboxy-lyase activity GO:0016831, thiamine pyrophosphate binding GO:0030976, metal ion binding GO:0046872
Zm.12288.1.A1_at	67.614	42.988	61.109	159.624	144.351	153.145	-7.10088	0.0188	2.70839	LOC100273036	pco100749b	100273036	NM_001147485	NP_001140957	protein transport GO:0015031
Zm.3245.1.A1_at	90.321	111.629	97.779	251.036	275.743	282.634	-13.9175	0.00566	2.70739	hypothetical protein LOC100278628	LOC100278628	100278628	NM_001151842	NP_001145314
Zm.6064.1.S1_at	152.145	137.685	143.606	655.964	277.153	327.905	-3.75318	0.0708	2.7061	low-molecular-weight cysteine-rich protein LCR70	LOC100286345	100286345	NM_001159232	NP_001152704	defense response GO:0006952
Zm.689.1.S1_at	107.567	111.024	124.397	306.643	313.066	306.188	-22.2512	0.00275	2.70469	serine/threonine-protein kinase receptor	LOC100281753	100281753	NM_001154673	NP_001148145	protein phosphorylation GO:0006468	protein kinase activity GO:0004672, protein serine/threonine kinase activity GO:0004674, receptor activity GO:0004872, ATP binding GO:0005524, kinase activity GO:0016301
Zm.5187.1.A1_at	1156.66	1205	1035.96	2865.26	2967.96	3351.79	-15.1719	0.00502	2.70264	hypothetical protein LOC100272983	LOC100272983	100272983	NM_001147434	NP_001140906	tryptophan metabolic process GO:0006568, metabolic process GO:0008152	catalytic activity GO:0003824, indole-3-glycerol-phosphate synthase activity GO:0004425
Zm.4033.1.A1_at	785.329	137.986	711.831	923.126	1350.66	1219.47	-1.72721	0.287	2.70129	LOC100273217	pco147721a	100273217	NM_001147659	NP_001141131	metabolic process GO:0008152, oxidation-reduction process GO:0055114	catalytic activity GO:0003824, binding GO:0005488, zinc ion binding GO:0008270, oxidoreductase activity GO:0016491, metal ion binding GO:0046872
Zm.456.1.S1_at	39.349	19.557	46.597	46.796	144.232	104.58	-2.32397	0.181	2.70008	maize insect resistance1	mir1	542561	NM_001112101	NP_001105571	proteolysis GO:0006508	cysteine-type endopeptidase activity GO:0004197, peptidase activity GO:0008233, cysteine-type peptidase activity GO:0008234, hydrolase activity GO:0016787
Zm.1133.1.S1_at	33.703	24.715	29.838	114.508	54.6	78.23	-4.27939	0.0534	2.69979	LOC100191400	cl16097_1	100191400	NM_001136834	NP_001130306	proteolysis GO:0006508	aspartic-type endopeptidase activity GO:0004190
Zm.1425.1.S1_at	343.77	1130.15	612.62	1699.59	1743.87	1571.91	-2.87343	0.122	2.69503	senescence-associated protein DH	LOC542202	542202	NM_001111815	NP_001105285
Zm.74.1.S1_at	160.818	51.897	172.021	283.793	292.879	337.301	-2.52498	0.156	2.69287	annexin2	anx2	542446	NM_001112005	NP_001105475		calcium ion binding GO:0005509, calcium-dependent phospholipid binding GO:0005544
Zm.11185.1.S1_at	545.027	804.996	573.271	1896.01	1379.26	1877.84	-6.15328	0.0249	2.69272	hypothetical protein LOC100381468, LOC100272632	LOC100381468, pco133602	100272632, 100381468	NM_001174304	NP_001167775
Zm.17740.2.A1_a_at	567.298	22.358	624.449	530.697	472.691	615.543	-0.902592	0.558	2.6914	hypothetical protein LOC100277215	LOC100277215	100277215	NM_001150849	NP_001144321
Zm.5399.1.A1_at	344.126	309.664	334.209	724.813	1051.19	911.015	-8.78111	0.0128	2.69113
Zm.11907.1.S1_at	269.423	205.763	257.527	608.568	715.042	637.626	-10.2878	0.00961	2.6886	glucosamine fructose-6-phosphate aminotransferase1	gfa1	100194010			carbohydrate metabolic process GO:0005975, metabolic process GO:0008152, carbohydrate biosynthetic process GO:0016051	glutamine-fructose-6-phosphate transaminase (isomerizing) activity GO:0004360, sugar binding GO:0005529
Zm.19310.1.S1_at	330.432	335.246	307.881	898.36	771.941	955.126	-14.4268	0.00549	2.68796	hypothetical protein LOC100277077	LOC100277077	100277077	NM_001150743	NP_001144215
Zm.14497.1.A1_at	352.704	217.383	283.852	591.269	896.162	795.181	-5.28983	0.0342	2.68516	histone 2B5	his2b5	542301	NM_001111888	NP_001105358	nucleosome assembly GO:0006334	DNA binding GO:0003677
Zm.2020.1.A1_at	668.949	1101.99	633.895	1896.57	2292.16	2067.84	-5.34596	0.0335	2.67946	LOC100274480	pco134925	100274480	NM_001148839	NP_001142311	defense response GO:0006952, response to desiccation GO:0009269
Zm.1725.1.S1_at	135.62	140.717	123.285	388.293	325.593	356.572	-15.3009	0.00501	2.67588	Mo-molybdopterin cofactor sulfurase	LOC100282161	100282161	NM_001155073	NP_001148545		catalytic activity GO:0003824, molybdenum ion binding GO:0030151, pyridoxal phosphate binding GO:0030170
Zm.12373.1.S1_at	112.43	113.896	97.871	318.084	311.564	242.285	-9.8381	0.0105	2.67583	hypothetical protein LOC100279545	LOC100279545	100279545	NM_001152542	NP_001146014		NAD+ ADP-ribosyltransferase activity GO:0003950, binding GO:0005488
Zm.12134.3.A1_a_at	40.732	27.876	38.532	81.657	110.398	92.944	-6.69417	0.0211	2.67543	waxy1	wx1	541854	NM_001111531	NP_001105001	biosynthetic process GO:0009058
Zm.3674.1.S1_at	100.293	92.668	86.075	242.568	235.913	267.377	-16.8977	0.00436	2.6743
Zm.16535.2.A1_at	218.53	67.091	31.692	228.469	175.432	221.668	-1.73119	0.285	2.67405
Zm.10827.1.S1_at	627.331	1555.92	941.12	2813.72	2301.59	2709.77	-3.64375	0.0751	2.67324	yellow stripe-like transporter 12	ysl12	100505456	NM_001198539	NP_001185468
Zm.9880.2.A1_at	229.671	577.851	319.966	917.068	1109.34	796.255	-3.4312	0.0849	2.67196
Zm.10152.1.A1_at	458.723	252.591	420.992	1089.83	767.613	1110.07	-4.43279	0.0499	2.67015	hypothetical protein LOC100382458	LOC100382458	100382458	NM_001175199	NP_001168670
Zm.14497.15.A1_x_at	226.363	187.46	209.96	532.682	532.927	596.793	-14.7453	0.00527	2.66913	Histone2b2	his2b2	100193014	NM_001138182	NP_001131654	nucleosome assembly GO:0006334	DNA binding GO:0003677
Zm.5166.1.S1_at	123.341	204.177	108.325	298.953	392.076	442.417	-4.35524	0.0517	2.66883
Zm.15117.1.A1_at	155.13	148.07	169.343	460.345	364.149	440.92	-11.9574	0.00726	2.66848	hypothetical protein LOC100303904	LOC100303904	100303904
Zm.16532.4.S1_at	108.073	72.3	86.289	179.656	239.916	296.633	-5.26914	0.0345	2.66667	60S ribosomal protein L18a	pco154872	100286074	NM_001158962	NP_001152434	translation GO:0006412	structural constituent of ribosome GO:0003735
Zm.2695.1.S1_at	428.26	765.617	427.933	1461	1265.11	1437.72	-4.92522	0.0398	2.66555	LOC100279628	AW257883	100279628	NM_001152624	NP_001146096	nucleoside metabolic process GO:0009116, ribonucleoside monophosphate biosynthetic process GO:0009156, nucleotide biosynthetic process GO:0009165, cellular biosynthetic process GO:0044249	magnesium ion binding GO:0000287, ribose phosphate diphosphokinase activity GO:0004749, kinase activity GO:0016301, metal ion binding GO:0046872
Zm.6257.1.A1_at	2012.39	1286.29	1931.92	4028.14	4828.83	4814.93	-6.30348	0.0239	2.65562	LOC100285997	cl40355_1	100285997	NM_001158885	NP_001152357	metabolic process GO:0008152, aromatic amino acid family biosynthetic process GO:0009073, oxidation-reduction process GO:0055114	catalytic activity GO:0003824, 3-dehydroquinate dehydratase activity GO:0003855, shikimate 5-dehydrogenase activity GO:0004764, binding GO:0005488, NADP binding GO:0050661
Zm.19039.1.S1_at	43.751	31.532	35.538	103.888	84.946	103.936	-8.35095	0.0141	2.6547	LOC100285848	si707081g03	100285848	NM_001158738	NP_001152210	transport GO:0006810, transmembrane transport GO:0055085	binding GO:0005488
Zm.7133.1.A1_at	919.125	880.819	869.546	2236.44	2110.38	2788.18	-11.2867	0.00799	2.65397	LOC100272867	umc2246	100272867	NM_001147320	NP_001140792	metabolic process GO:0008152, mannose biosynthetic process GO:0019307	catalytic activity GO:0003824, phosphomannomutase activity GO:0004615
Zm.4018.1.A1_at	1217.8	1228.21	1115.44	2739.25	3185.33	3572.46	-11.7815	0.0074	2.65351	LOC100192102	IDP512	100192102	NM_001137525	NP_001130997	metabolic process GO:0008152, cellular metabolic process GO:0044237	catalytic activity GO:0003824, binding GO:0005488, coenzyme binding GO:0050662
Zm.4294.1.A1_at	351.112	911.87	459.228	1559.51	1340.47	1313.98	-3.37361	0.0876	2.65344	LOC100278511	umc1330	100278511
Zm.4326.1.A1_at	39.439	48.775	45.843	125.677	95.418	137	-7.73728	0.0161	2.65097	LOC100126917	AY106635	100126917
Zm.4236.1.A1_at	162.786	285.701	208.793	581.019	537.671	578.293	-5.91788	0.0269	2.64974
Zm.7960.1.A1_at	526.023	72.186	490.498	845.446	565.967	723.778	-1.47375	0.352	2.64929	transparent testa 12 protein	LOC100281401	100281401	NM_001154319	NP_001147791	drug transmembrane transport GO:0006855, transmembrane transport GO:0055085	drug transmembrane transporter activity GO:0015238, antiporter activity GO:0015297
Zm.8721.1.A1_at	429.524	457.127	446.712	1099.73	1102.46	1344.2	-14.1285	0.00563	2.64863	catalytic/ oxidoreductase, acting on NADH or NADPH	LOC100284347	100284347	NM_001157242	NP_001150714
Zm.8505.1.A1_at	86.178	108.749	77.379	236.098	234.055	243.635	-9.62561	0.0109	2.6479	hypothetical protein LOC100381711	LOC100381711	100381711	NM_001174519	NP_001167990	protein phosphorylation GO:0006468	nucleotide binding GO:0000166, protein kinase activity GO:0004672, protein serine/threonine kinase activity GO:0004674, ATP binding GO:0005524
Zm.5897.1.A1_at	817.21	443.912	844.032	1560.51	2021.03	1797.76	-4.3828	0.0511	2.64562	hypothetical protein LOC100193663	LOC100193663	100193663	NM_001138756	NP_001132228	carbohydrate metabolic process GO:0005975, glycolysis GO:0006096, tricarboxylic acid cycle GO:0006099, malate metabolic process GO:0006108, metabolic process GO:0008152, cellular carbohydrate metabolic process GO:0044262, oxidation-reduction process GO:0055114	catalytic activity GO:0003824; binding GO:0005488; oxidoreductase activity GO:0016491; malate dehydrogenase activity GO:0016615; oxidoreductase activity, acting on the CH-OH group of donors, NAD or NADP as acceptor GO:0016616; L-malate dehydrogenase activity GO:0030060
Zm.14721.1.S1_at	190.663	389.47	210.521	644.967	694.859	645.078	-4.32608	0.0524	2.64446
Zm.3624.2.S1_at	494.126	755.565	626.151	1481.71	1626.66	1792.82	-7.22253	0.0182	2.64405	Histone H3.2	H3C4	100192589	NM_001137804	NP_001131276	nucleosome assembly GO:0006334	DNA binding GO:0003677
Zm.7856.1.A1_at	29.042	77.908	41.73	111.244	116.946	133.623	-3.31026	0.091	2.64057
Zm.2072.1.S1_at	1004.52	1106.76	1122.77	2948.58	2561.25	3039.38	-15.3425	0.00501	2.63946
Zm.3338.1.S1_at	359.634	437.816	408.604	1065.74	1031.79	1074.57	-16.4606	0.00455	2.6384
Zm.17004.1.A1_at	129.75	126.82	118.891	431.793	246.416	337.626	-5.8999	0.0271	2.63823
Zm.19029.1.A1_at	130.046	44.761	53.456	177.274	192.509	167.414	-2.91825	0.118	2.63814	LOC100217187	umc1964	100217187	NM_001143547	NP_001137019	steroid metabolic process GO:0008202
Zm.14309.1.S1_at	123.408	80.931	151.087	306.118	275.176	327.035	-5.07855	0.0373	2.63311	LOC100384258	pco105355	100384258	NM_001176824	NP_001170295	regulation of transcription, DNA-dependent GO:0006355	DNA binding GO:0003677, sequence-specific DNA binding transcription factor activity GO:0003700, sequence-specific DNA binding GO:0043565, protein dimerization activity GO:0046983
Zm.18132.1.S1_at	38.027	91.729	42.778	196.28	72.568	191.165	-2.26076	0.19	2.63269	DNA binding protein	LOC100285249	100285249	NM_001158143	NP_001151615	regulation of transcription, DNA-dependent GO:0006355	DNA binding GO:0003677
Zm.13498.1.S1_at	1484.98	324.839	1304.14	2373.56	2451.24	1972.74	-1.97102	0.237	2.63257	membrane protein, hypothetical protein LOC100383023	LOC100283507, LOC100383023	100283507, 100383023	NM_001156407, NM_001175702	NP_001149879, NP_001169173
Zm.10423.1.S1_at	208.857	202.033	155.492	743.194	342.314	470.124	-3.97245	0.0629	2.6318	fatty acid desaturase8	fad8	542223			lipid metabolic process GO:0006629, oxidation-reduction process GO:0055114	oxidoreductase activity GO:0016491
Zm.8844.1.A1_at	166.025	255.565	111.715	408.496	478.538	441.525	-3.97596	0.0628	2.63082	LOC100193073	pco134507	100193073	NM_001138239	NP_001131711
Zm.7134.1.S1_at	1849.83	1027.63	1768.58	3515.72	4167.93	4171.26	-4.90064	0.0403	2.62948	hypothetical protein LOC100272801, trans-cinnamate 4-monooxygenase	LOC100272801, LOC100282780	100272801, 100282780	NM_001147254, NM_001155686	NP_001140726, NP_001149158	oxidation-reduction process GO:0055114	monooxygenase activity GO:0004497, iron ion binding GO:0005506, electron carrier activity GO:0009055, oxidoreductase activity GO:0016491, heme binding GO:0020037, metal ion binding GO:0046872
Zm.3996.1.S1_at	764.883	461.483	735.489	2055.18	1417.82	1618.58	-4.94929	0.0393	2.62881	hypothetical protein LOC100274383	LOC100274383	100274383	NM_001148743	NP_001142215	biosynthetic process GO:0009058	transferase activity GO:0016740, nucleotidyltransferase activity GO:0016779
ZmAffx.980.1.A1_at	214.762	227.765	191.626	487.608	583.997	596.274	-11.8385	0.00735	2.62629	hypothetical protein LOC100277796	LOC100277796	100277796	NM_001151275	NP_001144747
Zm.18144.1.S1_at	958.96	527.452	779.46	2159.72	1811.26	1825.49	-5.23585	0.0349	2.62619	LOC100284871	pco093706	100284871	NM_001157766	NP_001151238	oxidation-reduction process GO:0055114	iron ion binding GO:0005506; oxidoreductase activity GO:0016491; oxidoreductase activity, acting on paired donors, with incorporation or reduction of molecular oxygen GO:0016705; L-ascorbic acid binding GO:0031418
Zm.14107.2.S1_a_at	96.96	150.278	112.971	314.293	282.51	333.877	-7.01429	0.0192	2.62121	LOC100283640	pco110845	100283640	NM_001156541	NP_001150013
Zm.14591.3.S1_x_at	167.549	92.368	192.571	376.182	365.293	387.777	-4.25383	0.0541	2.61491	triosephosphate isomerase, cytosolic	LOC100280823	100280823	NM_001153743	NP_001147215	metabolic process GO:0008152	catalytic activity GO:0003824, triose-phosphate isomerase activity GO:0004807, isomerase activity GO:0016853
Zm.10492.1.S1_at	20.794	25.649	17.089	55.469	51.192	57.19	-7.88225	0.0156	2.61185	hypothetical protein LOC100272277	LOC100272277	100272277	NM_001146764	NP_001140236
Zm.9452.1.A1_at	550.235	751.43	546.297	1469.46	1558.37	1756.29	-8.1715	0.0145	2.61127	hypothetical protein LOC100280402	LOC100280402	100280402	NM_001153325	NP_001146797		heat shock protein binding GO:0031072
Zm.6299.1.A1_at	148.661	82.827	119.985	318.995	285.179	288.748	-5.498	0.0314	2.61001	hypothetical protein LOC100217283	LOC100217283	100217283	NM_001143634	NP_001137106
ZmAffx.86.1.S1_at	33.908	20.977	39.348	84.683	62.938	93.33	-4.28692	0.0533	2.60965
Zm.16942.1.A1_at	43.768	33.002	35.39	109.927	80.362	102.819	-7.51653	0.0169	2.60945	IAA-amino acid hydrolase ILR1	pco098114(672)	100383476	NM_001176124	NP_001169595	metabolic process GO:0008152	protein binding GO:0005515, hydrolase activity GO:0016787
Zm.19.2.S1_x_at	4065.65	289.228	3389.62	6329.71	3704.3	3019.52	-1.08925	0.482	2.60917	phospholipid transfer protein homolog1	plt1	542231	NM_001111841	NP_001105311	transport GO:0006810, lipid transport GO:0006869	lipid binding GO:0008289
Zm.14307.1.S1_at	295.059	542.434	420.344	1035.59	991.38	1163.91	-5.24269	0.0349	2.60914	LOC100283341	cl16117_1	100283341	NM_001156242	NP_001149714	nucleobase, nucleoside, nucleotide and nucleic acid metabolic process GO:0006139; nucleotide biosynthetic process GO:0009165	adenylate kinase activity GO:0004017; ATP binding GO:0005524; kinase activity GO:0016301; transferase activity GO:0016740; phosphotransferase activity, phosphate group as acceptor GO:0016776; nucleotide kinase activity GO:0019201; nucleobase, nucleoside, nucleotide kinase activity GO:0019205
Zm.5892.1.A1_at	431.293	824.29	476.35	1578.45	1079.21	1763.97	-3.82883	0.068	2.60825	LOC100281617	pco103496(377)	100281617	NM_001154536	NP_001148008		ligase activity GO:0016874
Zm.1746.2.A1_x_at	480.48	313.143	405.771	1008.65	969.369	1106.17	-7.3424	0.0177	2.60685	LOC100278852	IDP84	100278852
ZmAffx.672.1.A1_at	15.773	15.364	15.88	55.243	38.582	31.901	-5.9344	0.0268	2.60455
Zm.18979.1.A1_at	83.555	156.415	85.461	226.455	344.839	250.873	-3.95798	0.0633	2.59823	hypothetical protein LOC100381850	LOC100381850	100381850
Zm.19086.1.A1_at	298.96	533.687	324.139	1068.79	896.476	939.577	-5.04748	0.0378	2.59166	hypothetical protein LOC100273550	LOC100273550	100273550	NM_001147968	NP_001141440	proteolysis GO:0006508	aspartic-type endopeptidase activity GO:0004190
Zm.19324.1.A1_at	52.372	29.731	45.781	112.22	77.737	140.319	-3.90841	0.065	2.57994	hypothetical protein LOC100279823	LOC100279823	100279823	NM_001152778	NP_001146250	protein phosphorylation GO:0006468	protein kinase activity GO:0004672, protein serine/threonine kinase activity GO:0004674, ATP binding GO:0005524
Zm.18371.1.A1_at	86.029	81.273	86.545	188.523	262.423	209.337	-9.50204	0.0112	2.57706	LOC100191481	pco131712	100191481	NM_001136913	NP_001130385		transferase activity GO:0016740; transferase activity, transferring glycosyl groups GO:0016757
Zm.17942.1.A1_at	603.793	429.507	506.793	1210.63	1267.6	1464.23	-8.31499	0.0142	2.57615	hypothetical protein LOC100192912	LOC100192912	100192912	NM_001138098	NP_001131570	metabolic process GO:0008152, branched chain family amino acid metabolic process GO:0009081	catalytic activity GO:0003824, branched-chain-amino-acid transaminase activity GO:0004084, transaminase activity GO:0008483, transferase activity GO:0016740
Zm.3321.1.A1_a_at	871.96	1223.92	914.236	2698.79	2290.63	2695.74	-7.93657	0.0153	2.57533	vacuolar sorting receptor homolog1	vacs1	542350				receptor activity GO:0004872, calcium ion binding GO:0005509
Zm.4299.1.S1_at	169.146	225.483	187.247	502.168	466.189	520.976	-10.4768	0.00927	2.57521	LOC100279924	IDP295	100279924	NM_001152874	NP_001146346	protein phosphorylation GO:0006468	nucleotide binding GO:0000166, protein kinase activity GO:0004672, protein serine/threonine kinase activity GO:0004674, receptor activity GO:0004872, ATP binding GO:0005524, kinase activity GO:0016301
Zm.8419.1.A1_at	794.077	40.948	679.374	675.841	775.972	716.97	-0.979923	0.526	2.57234	LOC100191238	IDP631	100191238	NM_001136672	NP_001130144	carbohydrate metabolic process GO:0005975, cellular glucan metabolic process GO:0006073	hydrolase activity, hydrolyzing O-glycosyl compounds GO:0004553; xyloglucan:xyloglucosyl transferase activity GO:0016762; hydrolase activity GO:0016787
Zm.14025.1.S1_at	125.189	96.004	118.731	301.082	305.063	263.569	-10.0837	0.00987	2.5695	crcB-like protein	LOC100280683	100280683	NM_001153602	NP_001147074
Zm.10384.1.A1_at	391.285	487.686	362.572	988.849	1145.71	1032.01	-9.51392	0.0112	2.56618	hypothetical protein LOC100191877	LOC100191877	100191877	NM_001137301	NP_001130773	cellular amino acid metabolic process GO:0006520, arginine biosynthetic process GO:0006526, metabolic process GO:0008152, cellular amino acid biosynthetic process GO:0008652, oxidation-reduction process GO:0055114	catalytic activity GO:0003824; N-acetyl-gamma-glutamyl-phosphate reductase activity GO:0003942; binding GO:0005488; oxidoreductase activity GO:0016491; oxidoreductase activity, acting on the aldehyde or oxo group of donors, NAD or NADP as acceptor GO:0016620; protein dimerization activity GO:0046983; NAD binding GO:0051287
Zm.1587.1.A1_at	1114.27	772.449	1311.12	1910.43	3091.28	3229.03	-4.10298	0.0588	2.56613	hypothetical protein LOC100277083, hypothetical protein LOC100381494	LOC100277083, LOC100381494	100277083, 100381494
Zm.4078.1.A1_at	414.126	372.708	441.345	1298.5	784.795	1127.88	-5.96599	0.0265	2.56484	LOC100284184	cl54662_1(668)	100284184	NM_001157080	NP_001150552	protein phosphorylation GO:0006468	nucleotide binding GO:0000166, protein kinase activity GO:0004672, protein serine/threonine kinase activity GO:0004674, ATP binding GO:0005524, kinase activity GO:0016301
Zm.1730.1.S1_at	109.251	164.968	112.636	275.737	339.672	365.549	-5.99131	0.0262	2.56448	hypothetical protein LOC100382198	LOC100382198	100382198	NM_001174957	NP_001168428
Zm.3633.4.A1_at	4580.69	2655.63	4660.09	11424.1	8306.85	10071.6	-4.55796	0.047	2.56422	wound induced protein	LOC100285556	100285556	NM_001158447	NP_001151919
Zm.16188.1.A1_at	53.108	42.26	69.185	160.395	109.589	148.81	-5.11594	0.0367	2.56347
Zm.368.1.A1_a_at	1526.7	1274.47	1650.63	3776.79	3657.59	3912.45	-11.9084	0.00725	2.56257	glucose-6-phosphate/phosphate-translocator precursor, hypothetical protein LOC100193334	gpt, LOC100193334	100193334, 542599	NM_001112134, NM_001138470	NP_001105604, NP_001131942	transport GO:0006810	transporter activity GO:0005215
Zm.1732.1.A1_at	473.46	837.293	598.292	1476.35	1642.31	1637.73	-5.55391	0.0307	2.55822	LOC100283156	pco112007	100283156	NM_001156058	NP_001149530	regulation of transcription, DNA-dependent GO:0006355; proteolysis GO:0006508	nucleic acid binding GO:0003676, DNA binding GO:0003677, peptidase activity GO:0008233, serine-type peptidase activity GO:0008236, hydrolase activity GO:0016787
Zm.13874.1.S1_at	9.666	12.302	10.649	24.079	29.776	29.509	-9.52204	0.0111	2.5565	R2R3MYB-domain protein	LOC541755	541755			regulation of transcription, DNA-dependent GO:0006355	DNA binding GO:0003677
Zm.1118.1.S1_at	269.793	377.034	284.793	755.999	807.053	792.348	-8.89028	0.0125	2.55544	LOC100278721	pco121495(643)	100278721
Zm.17829.1.A1_at	1753.79	328.327	1548.45	2095.94	2637.96	2685.85	-1.72084	0.288	2.55378	glycoside transferase, six-hairpin, subgroup	LOC100281579	100281579	NM_001154498	NP_001147970	carbohydrate metabolic process GO:0005975	catalytic activity GO:0003824; hydrolase activity, hydrolyzing O-glycosyl compounds GO:0004553; transferase activity GO:0016740
Zm.2352.1.S1_at	12.951	15.807	14.776	25.947	48.092	40.142	-4.86625	0.0409	2.54892	hypothetical protein LOC100277532	LOC100277532	100277532
Zm.1461.1.A1_at	11.383	12.498	11.832	32.601	27.314	31.241	-15.6316	0.00498	2.54713
Zm.5823.1.A1_at	420.725	617.158	396.352	1020.19	1354.88	1227.24	-5.77534	0.0282	2.54495	LOC100194104	pco077559a	100194104	NM_001139157	NP_001132629	metabolic process GO:0008152	catalytic activity GO:0003824, phosphoglycolate phosphatase activity GO:0008967, hydrolase activity GO:0016787
Zm.5457.1.A1_at	1117.13	1106.34	1069.24	2662.68	2868.05	2849.87	-34.2856	0.00179	2.54422	hypothetical protein LOC100275951, hypothetical protein LOC100303875	LOC100275951, LOC100303875	100275951, 100303875
Zm.9423.1.A1_at	40.709	63.634	55.886	138.292	141.132	121.954	-6.65155	0.0215	2.54281	LOC100126945	IDP2449	100126945				gamma-glutamyltransferase activity GO:0003840
Zm.3633.8.S1_x_at	2597.62	2199.23	2523.36	5522.04	6409.79	6670.26	-12.0901	0.00709	2.53953	APx1 - Cytosolic Ascorbate Peroxidase	LOC100283822	100283822	NM_001156720	NP_001150192	response to oxidative stress GO:0006979, oxidation-reduction process GO:0055114	peroxidase activity GO:0004601, oxidoreductase activity GO:0016491, heme binding GO:0020037, metal ion binding GO:0046872
Zm.17856.2.A1_at	1124.95	509.455	697.553	1642.14	2073.19	1919.61	-3.876	0.0661	2.53794	hypothetical protein LOC100272418	LOC100272418	100272418
ZmAffx.528.1.A1_at	442.206	364.956	459.191	1297.52	813.055	1141.1	-5.93739	0.0267	2.53259
Zm.16504.2.A1_at	76.459	67.803	85.243	162.195	302.719	146.14	-3.92375	0.0645	2.53223	heat shock protein18c	hsp18c	100037778	NM_001112484	NP_001105954	response to stress GO:0006950
Zm.2520.1.A1_at	1679.64	1540.12	1655.84	4396.55	3712.54	4254.13	-15.9252	0.00487	2.53086	LOC100191754	pco098993(576)	100191754	NM_001137181	NP_001130653	metabolic process GO:0008152, branched chain family amino acid metabolic process GO:0009081	catalytic activity GO:0003824, branched-chain-amino-acid transaminase activity GO:0004084, transaminase activity GO:0008483, transferase activity GO:0016740
Zm.11946.1.A1_at	45.579	40.421	41.749	161.982	79.02	96.772	-4.27599	0.0535	2.5253
Zm.17733.1.A1_at	273.399	279.126	293.878	627.45	865.027	660.489	-9.06865	0.0122	2.51905	hypothetical protein LOC100382284	LOC100382284	100382284	NM_001175034	NP_001168505
Zm.6088.1.A1_at	1081.4	1267.15	1138.34	2517.55	3186.17	3100.97	-10.5077	0.00923	2.51702	mitochondrial glycoprotein	LOC100286211	100286211	NM_001159099	NP_001152571
Zm.18005.1.A1_at	333.375	397.657	395.523	959.12	1017.98	855.198	-11.9441	0.00726	2.51587	hypothetical protein LOC100275925, hypothetical protein LOC100303821	LOC100275925, LOC100303821	100275925, 100303821	NM_001149857, NM_001165450	NP_001143329, NP_001158922
Zm.3022.1.A1_at	129.091	123.393	109.422	292.885	332.446	285.021	-13.482	0.00602	2.51575	LOC100275367	si707003b08b	100275367	NM_001149458	NP_001142930		binding GO:0005488
Zm.16431.1.S1_at	23.154	18.865	23.154	43.537	59.449	62.212	-7.02504	0.0192	2.51569	hypothetical protein LOC100274555	LOC100274555	100274555	NM_001148910	NP_001142382	metabolic process GO:0008152	transferase activity GO:0016740; transferase activity, transferring glycosyl groups GO:0016757; transferase activity, transferring hexosyl groups GO:0016758
Zm.9144.1.A1_at	379.971	569.475	406.626	1026.76	1140.28	1195.3	-6.93748	0.0196	2.51485	LOC100283786	IDP712	100283786	NM_001156685	NP_001150157	superoxide metabolic process GO:0006801, metal ion transport GO:0030001, oxidation-reduction process GO:0055114	metal ion binding GO:0046872
Zm.1541.2.S1_at	616.545	932.151	584.043	1670.95	1725.12	1851.92	-6.11779	0.0252	2.51479	hypothetical protein LOC100381463	LOC100381463	100381463	NM_001174299	NP_001167770
Zm.13534.1.A1_at	586.897	767.36	703.67	1478.2	2114.09	1610.89	-6.89602	0.0198	2.5138	LOC100286133	pco085544(477)	100286133	NM_001159021	NP_001152493	NAD biosynthetic process GO:0009435, pyridine nucleotide biosynthetic process GO:0019363	nicotinate-nucleotide diphosphorylase (carboxylating) activity GO:0004514; nicotinate phosphoribosyltransferase activity GO:0004516; transferase activity GO:0016740; transferase activity, transferring glycosyl groups GO:0016757
Zm.548.1.S1_at	193.054	599.6	578.91	880.632	1181.03	1022.98	-2.41531	0.169	2.51337	glutathione transferase19	gst19	541834	NM_001111515	NP_001104985		glutathione transferase activity GO:0004364, transferase activity GO:0016740
Zm.4028.1.A1_a_at	1062.32	727.866	912.092	2082.74	2215.03	2419.51	-7.79318	0.0159	2.51072	hypothetical protein LOC100193456, LOC100284013, LOC100285331	LOC100193456, TIDP3024, umc1470	100193456, 100284013, 100285331	NM_001156911, NM_001159477	NP_001150383, NP_001152949
Zm.17088.1.A1_at	526.829	986.132	538.832	1544.77	1757.42	1627.79	-4.40673	0.0506	2.50858	pnFL-2	LOC100282471	100282471	NM_001155380	NP_001148852
Zm.4073.1.A1_at	42.697	175.618	63.575	193.793	172.762	224.46	-2.14881	0.207	2.50741
Zm.8367.1.A1_at	210.793	121.138	217.775	391.14	485.46	461.614	-4.56888	0.0468	2.5073							catalytic activity GO:0003824
Zm.12369.1.S1_at	14.955	13.635	19.865	44.94	31.913	44.442	-5.76048	0.0283	2.50582	hypothetical protein LOC100382818	LOC100382818	100382818	NM_001175518	NP_001168989	lipid metabolic process GO:0006629	hydrolase activity, acting on ester bonds GO:0016788
Zm.18317.1.A1_at	15.078	25.178	13.046	62.216	34.528	36.195	-3.34116	0.0893	2.50398
Zm.15424.1.S1_s_at	556.731	518.513	383.731	1147.68	1118.04	1355.04	-7.1165	0.0187	2.50379	Metallothionein-like protein type 2	LOC100284428	100284428	NM_001157323	NP_001150795		metal ion binding GO:0046872
Zm.8375.1.A1_at	151.358	140.06	168.281	341.222	395.426	412.767	-11.6774	0.00747	2.4993						mitochondrial electron transport, ubiquinol to cytochrome c GO:0006122	ubiquinol-cytochrome-c reductase activity GO:0008121
Zm.6159.2.A1_x_at	87.093	66.969	88.004	186.323	189.57	225.696	-8.43989	0.0138	2.49498	Hypothetical protein LOC100275297	LOC100275297	100275297	NM_001149412	NP_001142884		nucleic acid binding GO:0003676
Zm.5173.1.A1_at	430.609	525.331	443.009	981.075	1326.38	1194.62	-8.45976	0.0138	2.49397
Zm.19088.1.A1_at	29.783	34.625	32.659	78.821	90.263	72.892	-11.9456	0.00728	2.48783	hypothetical protein LOC100194181	LOC100194181	100194181	NM_001139228	NP_001132700
Zm.10135.1.A1_at	30.811	25.355	29.553	52.886	86.936	77.285	-5.65146	0.0295	2.48745	Hypothetical protein LOC100275327	LOC100275327	100275327	NM_001149428	NP_001142900
Zm.6486.1.S1_at	75.299	57.689	71.184	121.321	216.901	180.448	-4.80122	0.042	2.48558	LOC100273633	pco134290	100273633	NM_001148049	NP_001141521	protein phosphorylation GO:0006468, cell division GO:0051301	nucleotide binding GO:0000166, protein kinase activity GO:0004672, protein serine/threonine kinase activity GO:0004674, ATP binding GO:0005524
Zm.2298.2.A1_a_at	124.126	196.069	196.96	418.17	377.959	464.646	-5.53553	0.0309	2.48364	hypothetical protein LOC100192687	LOC100192687	100192687	NM_001137892	NP_001131364	metabolic process GO:0008152, oxidation-reduction process GO:0055114	catalytic activity GO:0003824, FMN binding GO:0010181, oxidoreductase activity GO:0016491
Zm.15907.1.A1_at	67.868	50.171	65.789	130.17	159.3	165.425	-7.49135	0.017	2.48324
Zm.14107.1.S1_at	427.386	701.675	505.853	1368.46	1231.33	1378.07	-6.06171	0.0256	2.48293	LOC100283640	pco110845	100283640	NM_001156541	NP_001150013
Zm.4630.2.A1_at	1005.55	415.49	977.049	1577.41	2031.92	1947.88	-3.02725	0.11	2.48225	hypothetical protein LOC100273246	LOC100273246	100273246	NM_001147688	NP_001141160	ATP synthesis coupled proton transport GO:0015986	hydrolase activity, acting on acid anhydrides, catalyzing transmembrane movement of substances GO:0016820
Zm.9048.1.A1_x_at	158.018	238.943	183.079	387.327	476.388	572.933	-5.48925	0.0314	2.48219	LOC100193744	umc2509	100193744	NM_001138831	NP_001132303		hydrolase activity GO:0016787
Zm.6018.1.A1_at	444.156	950.79	588.488	1501.03	1543.72	1639.46	-4.06326	0.0599	2.4818	GRF-interacting factor 3-like	GIF3	100101546	NM_001112562	NP_001106032
Zm.6123.1.S1_at	342.495	353.86	297.619	711.175	971.626	797.684	-8.61777	0.0133	2.48153	ribosomal protein S15 containing protein	pco142929	100283625	NM_001156526	NP_001149998	translation GO:0006412	structural constituent of ribosome GO:0003735
Zm.19199.1.A1_at	18.669	25.006	16.94	60.407	44.825	44.449	-5.87331	0.0273	2.47817	MYB94	LOC100281063	100281063	NM_001153982	NP_001147454	regulation of transcription, DNA-dependent GO:0006355	DNA binding GO:0003677
ZmAffx.1108.1.A1_at	199.429	267.03	201.041	537.074	551.931	549.124	-9.41523	0.0114	2.47734	LOC100191835	pco139673a	100191835	NM_001137259	NP_001130731		ATP binding GO:0005524
Zm.815.1.S1_at	244.668	252.793	199.248	606.557	460.305	670.45	-6.72351	0.0209	2.47656	ethylene response element binding protein	LOC100283876	100283876	NM_001156774	NP_001150246	transcription, DNA-dependent GO:0006351; regulation of transcription, DNA-dependent GO:0006355; regulation of transcription, DNA-dependent GO:0006355	DNA binding GO:0003677, sequence-specific DNA binding transcription factor activity GO:0003700
Zm.16738.1.A1_at	25.271	15.648	30.408	56.076	56.193	57.868	-4.57231	0.0467	2.47519	hypothetical protein LOC100274409	LOC100274409	100274409	NM_001148768	NP_001142240
Zm.19.1.A1_a_at	61.282	25.089	60.809	110.394	123.618	103.803	-3.01217	0.111	2.47449	Phospholipid transfer protein homolog1	plt1	542231	NM_001111841	NP_001105311	transport GO:0006810, lipid transport GO:0006869	lipid binding GO:0008289
Zm.752.1.S1_a_at	4950.87	1704.13	4909.21	8736.34	8397.76	8538.97	-2.5557	0.153	2.47306	golgi associated protein se-wap41, hypothetical protein LOC100274298	gpm374, LOC100274298	100274298, 542592	NM_001112128, NM_001148662	NP_001105598, NP_001142134	cellular cell wall organization GO:0007047, cellulose biosynthetic process GO:0030244	glycogenin glucosyltransferase activity GO:0008466; transferase activity GO:0016740; transferase activity, transferring glycosyl groups GO:0016757; transferase activity, transferring hexosyl groups GO:0016758
Zm.2111.1.A1_at	45.168	29.375	35.489	72.063	124.026	79.596	-4.34675	0.0519	2.47213	stem 28 kDa glycoprotein	LOC100282109	100282109	NM_001155022	NP_001148494		acid phosphatase activity GO:0003993
Zm.1465.1.A1_at	301.126	554.967	292.718	820.711	991.337	906.729	-4.19346	0.056	2.47063	LOC100282707	IDP86	100282707	NM_001155614	NP_001149086	purine nucleotide biosynthetic process GO:0006164	catalytic activity GO:0003824, phosphoribosylaminoimidazolesuccinocarboxamide synthase activity GO:0004639, ATP binding GO:0005524, ligase activity GO:0016874
Zm.4755.1.A1_at	90.471	127.931	88.275	223.918	236.37	291.01	-6.28089	0.024	2.47034	hypothetical protein LOC100502457	LOC100502457	100502457	NM_001196935	NP_001183864	transport GO:0006810, transmembrane transport GO:0055085	binding GO:0005488
Zm.10120.1.A1_at	14.219	15.888	11.915	49.194	21.691	38.018	-3.53428	0.0798	2.47013	DNA binding like	LOC100281107	100281107	NM_001154026	NP_001147498	regulation of transcription, DNA-dependent GO:0006355	transcription regulator activity GO:0030528
Zm.13094.1.A1_at	29.334	33.444	23.642	76.297	55.278	82.796	-5.66796	0.0294	2.46926
Zm.128.1.S1_s_at	64.702	148.221	66.274	226.541	201.944	208.252	-3.28705	0.0922	2.46565	LOC542756, octopine synthase binding factor3	gpm638, obf3.2	542407, 542756	NM_001111978, NM_001112265	NP_001105448, NP_001105735	regulation of transcription, DNA-dependent GO:0006355	DNA binding GO:0003677, sequence-specific DNA binding transcription factor activity GO:0003700, sequence-specific DNA binding GO:0043565, protein dimerization activity GO:0046983
Zm.684.1.S1_at	261.528	211.933	127.16	355.035	632.865	469.916	-3.32365	0.0903	2.46516	barley mlo defense gene homolog8	mlo8	542065	NM_001111701	NP_001105171	cell death GO:0008219
Zm.4513.1.A1_at	57.688	49.883	60.051	123.057	132.224	157.188	-9.76979	0.0106	2.45524
Zm.494.2.S1_at	52.293	53.629	57.156	112.748	164.753	127.361	-7.81026	0.0158	2.45296	Prohibitin1	phb1	542542	NM_001112083	NP_001105553
Zm.6876.1.S1_at	1075.35	231.221	1211.52	2009.14	1230.8	1796.5	-1.62049	0.313	2.4523	hypothetical protein LOC100193891	LOC100193891	100193891	NM_001138967	NP_001132439		catalytic activity GO:0003824
Zm.16820.1.S1_at	842.913	859.749	720.381	2120.36	1645.83	2204.93	-8.35122	0.0141	2.45183	LOC100279930	TIDP3457	100279930	NM_001152880	NP_001146352	tricarboxylic acid cycle GO:0006099, electron transport chain GO:0022900, oxidation-reduction process GO:0055114	electron carrier activity GO:0009055; oxidoreductase activity GO:0016491; oxidoreductase activity, acting on the CH-CH group of donors GO:0016627; flavin adenine dinucleotide binding GO:0050660
Zm.1576.1.A1_at	144.6	270.089	142.067	528.187	326.583	473.28	-3.49426	0.0819	2.45044	hypothetical protein LOC100278247	LOC100278247	100278247	NM_001151585	NP_001145057
Zm.10623.1.S1_at	290.477	570.787	383.696	953.908	900.24	1088.88	-4.3933	0.0509	2.44957	LOC100192478	pco064611a	100192478	NM_001137698	NP_001131170	glycolysis GO:0006096	6-phosphofructokinase activity GO:0003872, ATP binding GO:0005524, kinase activity GO:0016301
Zm.18083.2.A1_at	104.466	59.021	115.139	191.874	221.776	244.992	-4.06762	0.0598	2.44884						biosynthetic process GO:0009058	catalytic activity GO:0003824, nucleotidyltransferase activity GO:0016779
Zm.1388.1.A1_at	188.839	207.841	199.385	396.064	535.463	541.326	-8.43975	0.0138	2.44801							heme binding GO:0020037, metal ion binding GO:0046872
Zm.8777.1.A1_at	16.824	17.707	14.848	29.777	49.628	43.831	-5.50696	0.0312	2.4465	hypothetical protein LOC100192711, hypothetical protein LOC100279677	LOC100192711, LOC100279677	100192711, 100279677	NM_001137913	NP_001131385
Zm.12300.1.A1_at	1346.84	1176.46	1370.98	2949.59	3412.15	3153.4	-13.9483	0.00565	2.44464	LOC100281701	pco140434	100281701	NM_001154621	NP_001148093	protein folding GO:0006457, protein refolding GO:0042026, cellular protein metabolic process GO:0044267	nucleotide binding GO:0000166, protein binding GO:0005515, ATP binding GO:0005524, unfolded protein binding GO:0051082
Zm.6906.1.A1_at	1033.39	965.607	1094.29	2666.38	2169.4	2755.93	-10.7481	0.00881	2.44405
Zm.843.1.A1_a_at	889.126	1377.79	846.478	2561.55	2403.34	2455.97	-5.72692	0.0286	2.44301	Lactoylglutathione lyase	LOC100282507	100282507	NM_001155416	NP_001148888		lyase activity GO:0016829
Zm.14916.3.S1_a_at	22.71	22.106	20.958	45.44	54.761	61.604	-9.73922	0.0107	2.44236	hypothetical protein LOC100272259	LOC100272259	100272259	NM_001146752	NP_001140224	protein folding GO:0006457, protein refolding GO:0042026, cellular protein metabolic process GO:0044267	nucleotide binding GO:0000166, protein binding GO:0005515, ATP binding GO:0005524, unfolded protein binding GO:0051082
Zm.368.1.A1_at	1580.29	1252.81	1502.51	3672.47	3122.93	3777.27	-9.69193	0.0108	2.44204	glucose-6-phosphate/phosphate-translocator precursor	gpt	542599	NM_001112134	NP_001105604	transport GO:0006810	transporter activity GO:0005215
Zm.263.1.A1_at	164.765	215.291	170.649	511.093	352.843	488.765	-6.20821	0.0245	2.44191	G-box binding factor 1	GBF1	542309	NM_001111894	NP_001105364	transcription, DNA-dependent GO:0006351; regulation of transcription, DNA-dependent GO:0006355; regulation of transcription, DNA-dependent GO:0006355	DNA binding GO:0003677, sequence-specific DNA binding transcription factor activity GO:0003700, sequence-specific DNA binding GO:0043565, protein dimerization activity GO:0046983
Zm.6977.1.S1_at	4792.71	7460.04	5055.96	14968.4	12083.1	14491.5	-5.76785	0.0283	2.43845	sucrose synthase	SH-1	542365	NM_001111941	NP_001105411	sucrose metabolic process GO:0005985, biosynthetic process GO:0009058	sucrose synthase activity GO:0016157; transferase activity GO:0016740; transferase activity, transferring glycosyl groups GO:0016757
Zm.9048.1.A1_at	80.4	132.688	103.731	198.732	263.796	304.795	-4.64599	0.0452	2.4351	LOC100193744	umc2509	100193744	NM_001138831	NP_001132303		hydrolase activity GO:0016787
Zm.9057.1.A1_at	276.343	65.902	294.536	660.594	297.406	393.971	-1.64227	0.307	2.43456	hypothetical protein LOC100384403	LOC100384403	100384403	NM_001176945	NP_001170416
Zm.3904.1.S1_at	1281.66	1023.28	984.576	3275.05	2198.98	2585.23	-6.26787	0.0241	2.43392	seed specific protein Bn15D17A	LOC100283251	100283251	NM_001156153	NP_001149625
Zm.17651.1.A1_at	1573.26	1174.89	1507.58	3214.69	3590.82	3479.41	-9.18602	0.0119	2.43362	LOC100282353	pco080082	100282353	NM_001155265	NP_001148737	fatty acid biosynthetic process GO:0006633, lipid biosynthetic process GO:0008610	acyl carrier activity GO:0000036, phosphopantetheine binding GO:0031177, cofactor binding GO:0048037
Zm.7083.1.A1_a_at	547.82	882.557	504.083	1563.16	1291.08	1737.29	-4.55964	0.047	2.4321	methylcrotonoyl-CoA carboxylase subunit alpha	LOC100280665	100280665	NM_001153583	NP_001147055	metabolic process GO:0008152	catalytic activity GO:0003824, ATP binding GO:0005524, biotin binding GO:0009374, ligase activity GO:0016874
ZmAffx.1019.1.S1_at	31.312	61.671	39.329	103.776	93.515	112.495	-4.30922	0.0528	2.43148
Zm.1666.1.A1_at	389.659	524.325	253.449	741.564	925.693	1080.92	-3.73393	0.0715	2.42891	systemin receptor SR160	LOC100285871	100285871	NM_001158761	NP_001152233		receptor activity GO:0004872, protein binding GO:0005515
Zm.2914.1.S1_at	42.115	40.223	35.005	95.604	89.771	98.96	-14.2015	0.00558	2.42853
ZmAffx.1116.1.S1_at	27.296	27.17	40.227	72.808	81.425	71.982	-6.52763	0.0222	2.42746	LOC100274767	umc1290	100274767	NM_001149055	NP_001142527
Zm.9288.1.A1_at	30.411	67.923	29.202	109.056	81.741	96.69	-3.08561	0.106	2.42663
Zm.4839.1.S1_at	621.837	685.46	707.626	1853.68	1358.19	1703.29	-8.79086	0.0128	2.42256	aldehyde dehydrogenase family 7 member A1	LOC100282748	100282748	NM_001155654	NP_001149126	metabolic process GO:0008152, oxidation-reduction process GO:0055114	oxidoreductase activity GO:0016491
Zm.19127.1.A1_at	78.655	150.822	91.626	241.517	252.614	252.918	-4.48544	0.0486	2.42135
Zm.5946.1.A1_at	456.698	491.626	429.018	1214.08	1002.96	1121.72	-13.0038	0.00627	2.42043	LOC100282713	cl11065_1	100282713	NM_001155620	NP_001149092		nucleotide binding GO:0000166, nucleic acid binding GO:0003676
Zm.7938.1.A1_at	506.474	1234.12	516.417	1656.02	1477.11	1870.6	-2.93143	0.117	2.42018	glycosyltransferase	a2	606406	NM_001112281	NP_001105751		transferase activity GO:0016740; transferase activity, transferring glycosyl groups GO:0016757
Zm.7002.1.S1_at	1705.29	1227.31	1750.84	3854.55	3579.38	3738.51	-7.5804	0.0166	2.4145	PK protein	PK	542177	NM_001111796	NP_001105266	glycolysis GO:0006096	magnesium ion binding GO:0000287, catalytic activity GO:0003824, pyruvate kinase activity GO:0004743, kinase activity GO:0016301, transferase activity GO:0016740, potassium ion binding GO:0030955
Zm.15678.1.A1_at	319.136	280.583	308.789	668.666	751.824	774.121	-14.9139	0.00516	2.41441	hypothetical protein LOC100192926	LOC100192926	100192926	NM_001138110	NP_001131582
Zm.7920.1.S1_at	130.348	115.773	137.402	296.333	256.726	383.049	-6.90769	0.0198	2.41324	hypothetical protein LOC100273327	LOC100273327	100273327	NM_001147768	NP_001141240	glycolipid transport GO:0046836	glycolipid transporter activity GO:0017089, glycolipid binding GO:0051861
Zm.554.1.A1_at	44.128	52.659	57.338	128.446	101.581	143.16	-6.91495	0.0197	2.41125	glutathione transferase28	gst28	541840				glutathione transferase activity GO:0004364, transferase activity GO:0016740
Zm.17271.11.S1_at	63.344	44.918	61.757	122.126	153.696	131.126	-6.77797	0.0205	2.41055	Elongation factor 1-alpha	EF1-A	542581	NM_001112117	NP_001105587	translational elongation GO:0006414	nucleotide binding GO:0000166, translation elongation factor activity GO:0003746, GTPase activity GO:0003924, serine-type endopeptidase inhibitor activity GO:0004867, GTP binding GO:0005525
Zm.11621.1.A1_at	292.029	256.072	225.877	846.074	389.917	715.536	-3.56298	0.0785	2.40871	Diphthamide biosynthesis protein 3	LOC100284165	100284165	NM_001159474	NP_001152946
Zm.8146.1.A1_at	264.954	259.639	222.098	636.501	567.183	590.134	-13.4715	0.00602	2.40693	hypothetical protein LOC100192574, hypothetical protein LOC100279030, hypothetical protein LOC100304190	LOC100192574, LOC100279030, LOC100304190	100192574, 100279030, 100304190	NM_001137789, NM_001152095, NM_001165645	NP_001131261, NP_001145567, NP_001159117
Zm.6275.1.S1_a_at	1868.97	4028.71	3360.99	8086.53	7322.42	5940.13	-3.52333	0.0802	2.40432	benzoxazin6	bx6	541977	NM_001111630	NP_001105100	oxidation-reduction process GO:0055114	oxidoreductase activity GO:0016491
Zm.14399.1.S1_at	111.238	228.83	105.538	320.899	336.447	341.572	-3.48736	0.0822	2.39441	ABC family1	abcf1	542517	NM_001112065	NP_001105535		nucleotide binding GO:0000166, ATP binding GO:0005524, ATPase activity GO:0016887, nucleoside-triphosphatase activity GO:0017111
Zm.8992.1.S1_at	933.117	707.638	903.959	1834.5	2034.38	2186.46	-8.61843	0.0133	2.3911	LOC100282981	pco070235b	100282981	NM_001155885	NP_001149357	glucose metabolic process GO:0006006, metabolic process GO:0008152, oxidation-reduction process GO:0055114	catalytic activity GO:0003824, glyceraldehyde-3-phosphate dehydrogenase (NAD+) (phosphorylating) activity GO:0004365, binding GO:0005488, glyceraldehyde-3-phosphate dehydrogenase activity GO:0008943, oxidoreductase activity GO:0016491, NAD binding GO:0051287
Zm.11624.1.A1_at	299.749	285.204	378.982	682.317	887.504	728.408	-7.37465	0.0175	2.38781	thioredoxin H-type	LOC100280800	100280800	NM_001153720	NP_001147192	cell redox homeostasis GO:0045454
Zm.4247.1.A1_at	59.142	90.286	81.205	202.172	178.842	163.039	-6.14609	0.025	2.38667	hypothetical protein LOC100384100	LOC100384100	100384100	NM_001176691	NP_001170162
Zm.16062.1.S1_at	26.893	24.257	24.976	200.073	32.973	33.539	-1.45171	0.359	2.3858
Zm.1373.1.A1_at	1006.35	1210.44	968.817	2377.34	2662.51	2521.62	-11.4005	0.00783	2.38255	wound/stress protein	LOC100283850	100283850	NM_001156748	NP_001150220
Zm.16508.4.S1_at	1112.44	631.462	835.968	2004.18	1876.73	2090.27	-5.19549	0.0354	2.37452	60S ribosomal protein L39	csu733(rpL39)	100280595	NM_001153514	NP_001146986	translation GO:0006412	structural constituent of ribosome GO:0003735
Zm.7282.1.A1_at	123.023	149.469	122.279	315.607	361.395	263.816	-7.68601	0.0162	2.37418	ferredoxin2	fdx2	541619	NM_001111374	NP_001104844	electron transport chain GO:0022900	electron carrier activity GO:0009055; metal ion binding GO:0046872; iron-sulfur cluster binding GO:0051536; 2 iron, 2 sulfur cluster binding GO:0051537
Zm.3106.1.S1_s_at	487.413	374.997	450.955	971.604	939.722	1207.88	-7.81471	0.0158	2.37402	hypothetical protein LOC100382910	LOC100382910	100382910	NM_001175598	NP_001169069
Zm.17823.1.A1_at	124.921	51.155	94.495	198.311	192.967	209.477	-3.25515	0.094	2.36779	hypothetical protein LOC100381431	LOC100381431	100381431	NM_001174272	NP_001167743	biosynthetic process GO:0009058	hydrolase activity, acting on ester bonds GO:0016788
Zm.506.1.A1_at	1264.03	666.448	1168.8	1905.38	2739.87	2503.58	-3.7597	0.0705	2.36775	6-phosphogluconate dehydrogenase2	pgd2	541700	NM_001111441	NP_001104911	pentose-phosphate shunt GO:0006098, metabolic process GO:0008152, oxidation-reduction process GO:0055114	catalytic activity GO:0003824, phosphogluconate dehydrogenase (decarboxylating) activity GO:0004616, binding GO:0005488, oxidoreductase activity GO:0016491, NADP binding GO:0050661, coenzyme binding GO:0050662
Zm.12775.1.A1_s_at	83.403	98.57	102.706	279.213	215.126	185.951	-6.38241	0.0232	2.36503
Zm.13735.1.S1_at	118.199	158.072	106.23	313.65	250.37	334.325	-5.83037	0.0277	2.36497	LOC100273905	pco092896	100273905	NM_001148297	NP_001141769	metabolic process GO:0008152, L-phenylalanine biosynthetic process GO:0009094	prephenate dehydratase activity GO:0004664, amino acid binding GO:0016597
Zm.12697.1.S1_at	294.802	696.498	323.977	1035.96	992.598	855.488	-3.09223	0.105	2.36477	LOC100193712	PCO109372	100193712	NM_001138804	NP_001132276	metabolic process GO:0008152, cellular amino acid biosynthetic process GO:0008652	hydro-lyase activity GO:0016836; 4 iron, 4 sulfur cluster binding GO:0051539
Zm.376.1.A1_at	28.59	38.409	42.188	92.566	70.891	93.276	-5.81615	0.0278	2.36408	Hypoxically induced transcript 2	HIT2	541689			dephosphorylation GO:0016311	protein tyrosine phosphatase activity GO:0004725, phosphatase activity GO:0016791
Zm.17761.1.A1_at	22.65	24.344	27.468	53.789	71.814	51.798	-7.31962	0.0178	2.36398
Zm.9135.2.A1_at	35.912	32.207	35.207	147.811	68.809	52.75	-2.76659	0.131	2.36186	versicolorin reductase	LOC100285462	100285462	NM_001158355	NP_001151827	metabolic process GO:0008152, oxidation-reduction process GO:0055114	catalytic activity GO:0003824, binding GO:0005488, oxidoreductase activity GO:0016491
Zm.17224.1.S1_s_at	16.75	15.679	18.193	66.661	29.849	31.634	-3.2773	0.0927	2.36182
Zm.4932.1.S1_at	2112.17	2729.8	2952.77	6703.94	5520.98	6056.03	-7.42884	0.0173	2.36129
Zm.4993.1.S1_at	1061.67	948.823	1012.6	2319.93	2350.34	2461.46	-23.0905	0.00268	2.36082	hypothetical protein LOC100191469	LOC100191469	100191469	NM_001136902	NP_001130374	fatty acid metabolic process GO:0006631, fatty acid beta-oxidation GO:0006635, metabolic process GO:0008152, oxidation-reduction process GO:0055114	acyl-CoA dehydrogenase activity GO:0003995; acyl-CoA oxidase activity GO:0003997; oxidoreductase activity GO:0016491; oxidoreductase activity, acting on the CH-CH group of donors GO:0016627; flavin adenine dinucleotide binding GO:0050660
Zm.428.1.S1_at	2374.6	2513.72	2387.53	5600.81	5797.19	5768.62	-40.7082	0.00134	2.35991	ferric-chelate reductase (NADH)1	fcr1	100191335	NM_001136769	NP_001130241	oxidation-reduction process GO:0055114	oxidoreductase activity GO:0016491
Zm.2601.1.S1_at	7790.35	2321.85	7034.26	13534.9	9596.65	12854.7	-2.13393	0.209	2.35872	glyceraldehyde-3-phosphate dehydrogenase	GAPC3, gpc3	100125636, 542333	NM_001111915	NP_001105385	glucose metabolic process GO:0006006, glycolysis GO:0006096, metabolic process GO:0008152, oxidation-reduction process GO:0055114	catalytic activity GO:0003824, glyceraldehyde-3-phosphate dehydrogenase (NAD+) (phosphorylating) activity GO:0004365, binding GO:0005488, glyceraldehyde-3-phosphate dehydrogenase activity GO:0008943, oxidoreductase activity GO:0016491, NAD binding GO:0051287
Zm.1723.1.A1_at	298.12	470.126	320.678	776.885	906.008	837.392	-5.79399	0.028	2.3582	hypothetical protein LOC100304297	LOC100304297	100304297	NM_001165739	NP_001159211
Zm.13973.1.S1_at	464.089	337.564	377.342	961.903	861.729	935.112	-8.67227	0.0131	2.35807	GDP-L-fucose synthase 1	LOC100283867	100283867	NM_001156765	NP_001150237	metabolic process GO:0008152, cellular metabolic process GO:0044237	catalytic activity GO:0003824, binding GO:0005488, coenzyme binding GO:0050662
Zm.494.1.A1_a_at	1312.93	1291.36	1330.28	2786.96	3080.43	3441.04	-13.9455	0.00564	2.35722	prohibitin1	phb1	542542	NM_001112083	NP_001105553
Zm.842.1.A1_at	17.561	42.831	45.695	85.366	57.264	92.076	-2.50774	0.158	2.3571	hypothetical protein LOC100273345	LOC100273345	100273345	NM_001147786	NP_001141258		manganese ion binding GO:0030145, nutrient reservoir activity GO:0045735, metal ion binding GO:0046872
Zm.2061.1.A1_at	500.292	397.534	495.46	931.923	1359.22	1014.03	-6.25644	0.0242	2.35345	LOC100193743	pco143139c	100193743	NM_001138830	NP_001132302	carbohydrate metabolic process GO:0005975, glycolysis GO:0006096, tricarboxylic acid cycle GO:0006099, malate metabolic process GO:0006108, metabolic process GO:0008152, cellular carbohydrate metabolic process GO:0044262, oxidation-reduction process GO:0055114	catalytic activity GO:0003824; binding GO:0005488; oxidoreductase activity GO:0016491; malate dehydrogenase activity GO:0016615; oxidoreductase activity, acting on the CH-OH group of donors, NAD or NADP as acceptor GO:0016616; L-malate dehydrogenase activity GO:0030060
Zm.19152.1.A1_at	15.692	25.328	20.503	48.971	45.44	47.701	-6.10128	0.0254	2.35289
Zm.14129.1.A1_a_at	2893.99	1992.18	2609.53	5212.2	6256.63	6003.42	-6.88187	0.0199	2.35211	ribosomal protein S24	rps24	100280577	NM_001153496	NP_001146968	translation GO:0006412	nucleotide binding GO:0000166, structural constituent of ribosome GO:0003735
Zm.8931.1.A1_at	874.126	1019.6	784.548	1997.57	2142.02	2125.89	-10.8002	0.00872	2.35188	LOC100273121	cl28462_1	100273121	NM_001147569	NP_001141041	proteolysis GO:0006508	carboxypeptidase activity GO:0004180, serine-type carboxypeptidase activity GO:0004185
Zm.3646.2.S1_a_at	183.896	190.626	170.019	357.144	470.909	459.573	-9.02662	0.0123	2.34942	hypothetical protein LOC100272696	LOC100272696	100272696	NM_001147150	NP_001140622	protein folding GO:0006457, protein import into mitochondrial matrix GO:0030150	adenyl-nucleotide exchange factor activity GO:0000774, protein binding GO:0005515, protein homodimerization activity GO:0042803, chaperone binding GO:0051087
Zm.10157.1.A1_at	10.423	13.925	14.101	40.235	24.34	26.986	-4.67785	0.0445	2.34606
ZmAffx.982.3.A1_s_at	853.888	1087.19	864.192	1724.76	2383.48	2514.72	-6.01743	0.026	2.34443
Zm.9855.1.S1_at	73.382	134.118	90.017	254.809	177.346	252.047	-3.98985	0.0624	2.34264	LOC100280018	pco117343	100280018	NM_001152963	NP_001146435
Zm.9422.1.A1_at	50.714	53.587	54.715	145.032	105.992	123.874	-9.10861	0.0121	2.3396	LOC100279301	TIDP2949	100279301	NM_001152322	NP_001145794	transcription, DNA-dependent GO:0006351; regulation of transcription, DNA-dependent GO:0006355	DNA binding GO:0003677, sequence-specific DNA binding transcription factor activity GO:0003700, sequence-specific DNA binding GO:0043565
Zm.6788.1.A1_at	39.481	31.066	39.199	114.34	56.837	94.52	-3.80801	0.0687	2.33776	Zea floricaula/leafy1	zfl1	542098	NM_001111731	NP_001105201	regulation of transcription, DNA-dependent GO:0006355	DNA binding GO:0003677
Zm.5048.6.A1_a_at	669.502	387.518	592.091	959.237	1309.64	1562.14	-3.88579	0.0657	2.3377	endoplasmin, shepherd-like1	LOC100285108, shpl1	100279926, 100285108	NM_001152876, NM_001158003	NP_001146348, NP_001151475	protein folding GO:0006457, response to stress GO:0006950	ATP binding GO:0005524, unfolded protein binding GO:0051082
Zm.10337.1.S1_at	757.662	479.213	684.003	1463.24	1362.8	1590.74	-5.82196	0.0278	2.33755	LOC100282503	cl2158_1	100282503	NM_001155412	NP_001148884	carbohydrate metabolic process GO:0005975, glycolysis GO:0006096, metabolic process GO:0008152, cellular carbohydrate metabolic process GO:0044262, oxidation-reduction process GO:0055114	catalytic activity GO:0003824; L-lactate dehydrogenase activity GO:0004459; binding GO:0005488; oxidoreductase activity GO:0016491; oxidoreductase activity, acting on the CH-OH group of donors, NAD or NADP as acceptor GO:0016616
Zm.300.1.A1_at	65.778	13.626	31.715	88.372	63.759	64.334	-1.81561	0.267	2.33631	polyamine oxidase1	pao1	541983	NM_001111636	NP_001105106	oxidation-reduction process GO:0055114	oxidoreductase activity GO:0016491
Zm.13438.1.A1_at	77.767	81.946	76.477	171.113	177	205.09	-14.2906	0.00556	2.33587	rae1-like protein	LOC100286267	100286267	NM_001159154	NP_001152626
ZmAffx.778.1.A1_at	247.714	139.98	249.46	454.09	470.124	514.69	-4.34386	0.0519	2.33325	hypothetical protein LOC100193085	LOC100193085	100193085	NM_001138248	NP_001131720	small GTPase mediated signal transduction GO:0007264, protein transport GO:0015031	nucleotide binding GO:0000166, GTP binding GO:0005525
ZmAffx.785.1.A1_at	425.637	714.529	411.137	1386.4	957.576	1194.04	-4.0592	0.0601	2.33173	hypothetical protein LOC100383037	LOC100383037	100383037	NM_001175714	NP_001169185	regulation of transcription, DNA-dependent GO:0006355	DNA binding GO:0003677
Zm.14805.1.A1_at	75.758	167.429	98.725	378.285	194.086	216.099	-2.71581	0.136	2.33127	hypothetical protein LOC100280247	LOC100280247	100280247	NM_001153176	NP_001146648	regulation of transcription, DNA-dependent GO:0006355	DNA binding GO:0003677
Zm.5016.1.A1_at	241.378	408.868	212.524	581.783	793.129	574.955	-3.73782	0.0713	2.32997	hypothetical protein LOC100383793	LOC100383793	100383793	NM_001176428	NP_001169899	protein folding GO:0006457, response to stress GO:0006950	ATP binding GO:0005524, unfolded protein binding GO:0051082
Zm.10821.1.A1_at	514.561	352.475	381.722	1009.71	841.608	1029.34	-6.41421	0.0231	2.32908	4-hydroxyphenylpyruvate dioxygenase 1	hppd1	606444	NM_001112312	NP_001105782	aromatic amino acid family metabolic process GO:0009072	4-hydroxyphenylpyruvate dioxygenase activity GO:0003868
Zm.4432.1.A1_at	386.595	339.475	455.124	1333.9	636.793	887.197	-3.67341	0.0738	2.328	LOC100274260	pco096605	100274260	NM_001148624	NP_001142096	proteolysis GO:0006508	serine-type endopeptidase activity GO:0004252
Zm.4810.1.A1_at	134.557	208.972	132.881	412.756	283.681	402.583	-4.40375	0.0506	2.32795
Zm.12731.1.S1_at	418.914	624.543	412.411	1022.6	1218.28	1089.78	-5.81659	0.0278	2.32591	hypothetical protein LOC100273853	LOC100273853	100273853	NM_001148250	NP_001141722		nucleic acid binding GO:0003676, pseudouridine synthase activity GO:0009982, snoRNA binding GO:0030515
Zm.14497.4.A1_at	1007.29	1356.38	1155.95	2778.91	2515.35	2842.35	-8.99658	0.0124	2.32573						nucleosome assembly GO:0006334	DNA binding GO:0003677
Zm.5861.1.A1_at	3102.44	1594.06	3078.46	5444.39	5932.15	5929.42	-3.79288	0.0691	2.32565	isocitrate dehydrogenase2	idh2	100272371	NM_001146852	NP_001140324	tricarboxylic acid cycle GO:0006099, isocitrate metabolic process GO:0006102, oxidation-reduction process GO:0055114	magnesium ion binding GO:0000287; isocitrate dehydrogenase (NADP+) activity GO:0004450; oxidoreductase activity GO:0016491; oxidoreductase activity, acting on the CH-OH group of donors, NAD or NADP as acceptor GO:0016616; metal ion binding GO:0046872; NAD binding GO:0051287
Zm.18427.1.S1_at	36.421	23.51	33.751	58.806	79.937	77.151	-5.07293	0.0374	2.32384	chromatin assembly factor 1 subunit B	LOC100194325	100194325	NM_001139363	NP_001132835
Zm.16531.2.A1_at	1106.24	952.82	947.328	2223.84	2341.76	2406.2	-15.119	0.00503	2.32384	LOC100273317	IDP121	100273317	NM_001147758	NP_001141230	translation GO:0006412, translational initiation GO:0006413	RNA binding GO:0003723, translation initiation factor activity GO:0003743
Zm.820.3.S1_at	100.193	86.669	116.582	214.632	259.278	228.026	-8.2522	0.0144	2.32294	Hypothetical protein LOC100216625	LOC100216625	100216625	NM_001143038	NP_001136510	regulation of transcription, DNA-dependent GO:0006355	transcription regulator activity GO:0030528
Zm.7673.1.A1_at	485.127	468.945	491.953	1102.49	1128.55	1126.63	-52.3805	0.000784	2.32234	hypothetical protein LOC100276580	LOC100276580	100276580	NM_001150334	NP_001143806
Zm.17247.1.A1_at	1051.18	340.086	885.095	1448.49	1480.75	1847.55	-2.34353	0.178	2.32228	hypothetical protein LOC100502254	LOC100502254	100502254	NM_001196731	NP_001183660	nucleobase, nucleoside, nucleotide and nucleic acid metabolic process GO:0006139; nucleotide biosynthetic process GO:0009165	adenylate kinase activity GO:0004017; ATP binding GO:0005524; kinase activity GO:0016301; transferase activity GO:0016740; phosphotransferase activity, phosphate group as acceptor GO:0016776; nucleotide kinase activity GO:0019201; nucleobase, nucleoside, nucleotide kinase activity GO:0019205
Zm.4060.1.A1_s_at	108.161	51.23	101.595	193.538	169.849	214.44	-3.38799	0.0869	2.32214	calcium-dependent protein kinase, isoform AK1; LOC100192661	LOC100283544, umc1384	100192661, 100283544	NM_001137870, NM_001156444	NP_001131342, NP_001149916	protein phosphorylation GO:0006468	nucleotide binding GO:0000166, protein kinase activity GO:0004672, protein serine/threonine kinase activity GO:0004674, calcium ion binding GO:0005509, protein binding GO:0005515, ATP binding GO:0005524, kinase activity GO:0016301, transferase activity GO:0016740
Zm.2796.1.A1_at	117.482	100.363	119.631	235.11	327.27	229.254	-6.60341	0.0218	2.32114	LOC100194185	pco061836	100194185	NM_001139232	NP_001132704	carbohydrate metabolic process GO:0005975	catalytic activity GO:0003824, 4-alpha-glucanotransferase activity GO:0004134, cation binding GO:0043169
Zm.7605.1.S1_at	707.146	797.705	668.341	1462.32	1653.16	1944.63	-8.61238	0.0133	2.3189	30S ribosomal protein S17	pco066552	100283761	NM_001156660	NP_001150132	translation GO:0006412	structural constituent of ribosome GO:0003735
Zm.9409.1.A1_at	169.454	205.027	149.406	430.42	388.126	386.126	-8.52265	0.0135	2.31626
Zm.8995.1.A1_at	445.388	797.734	505.615	1256.41	1276.57	1389.89	-4.671	0.0447	2.31515	glutaryl-CoA dehydrogenase	LOC100282107	100282107	NM_001155020	NP_001148492	metabolic process GO:0008152, oxidation-reduction process GO:0055114	acyl-CoA dehydrogenase activity GO:0003995; oxidoreductase activity GO:0016491; oxidoreductase activity, acting on the CH-CH group of donors GO:0016627; flavin adenine dinucleotide binding GO:0050660
Zm.5353.1.A1_at	183.199	404.362	207.974	546.317	542.4	643.627	-3.33076	0.0899	2.3133	LOC100276325	pco128617	100276325	NM_001150139	NP_001143611
Zm.15048.1.A1_at	236.209	323.293	234.631	644.262	525.568	653.898	-6.59473	0.0218	2.31193
Zm.6780.1.A1_a_at	5471.04	4961.32	5821.16	12915.7	11891.8	12697.5	-15.8361	0.00489	2.31101	LOC100274579	umc1110	100274579	NM_001148932	NP_001142404	glycolysis GO:0006096	phosphoglycerate kinase activity GO:0004618, kinase activity GO:0016301, transferase activity GO:0016740
Zm.5014.1.A1_at	80.295	142.935	79.611	203.04	199.899	277.767	-3.7842	0.0695	2.31076	hypothetical protein LOC100280338	LOC100280338	100280338	NM_001153264	NP_001146736
Zm.14906.1.A1_s_at	456.144	1446.17	319.199	1812.26	839.447	1706.18	-1.61455	0.314	2.31003
Zm.18520.1.A1_at	77.361	88.046	80.252	223.793	161.529	185.939	-8.20371	0.0145	2.30813	hypothetical protein LOC100501948	LOC100501948	100501948
Zm.3365.1.A1_at	1803.5	560.669	1979.1	3787.87	2172.62	2973.38	-1.91167	0.248	2.30381	hypothetical protein LOC100278820	LOC100278820	100278820	NM_001151970	NP_001145442
Zm.7728.1.A1_at	105.333	92.891	120.91	198.994	293.846	246.638	-6.12844	0.0251	2.30147	hypothetical protein LOC100502328	LOC100502328	100502328	NM_001196806	NP_001183735	protein dephosphorylation GO:0006470	catalytic activity GO:0003824, phosphoprotein phosphatase activity GO:0004721, protein serine/threonine phosphatase activity GO:0004722, hydrolase activity GO:0016787, metal ion binding GO:0046872
Zm.4800.1.A1_at	1222.63	990.819	1287.18	2747.91	2609.82	2648.39	-10.2247	0.00973	2.30086	glucose-6-phosphate isomerase	LOC100281592	100281592	NM_001154511	NP_001147983	gluconeogenesis GO:0006094, glycolysis GO:0006096	glucose-6-phosphate isomerase activity GO:0004347, isomerase activity GO:0016853
Zm.5548.1.A1_a_at	2391.74	1299.93	2601.57	4803.21	4471.71	4586.83	-3.79439	0.0691	2.30082	hypothetical protein LOC100381658, LOC542578	LOC100381658, pco072546	100381658, 542578	NM_001112114, NM_001174473	NP_001105584, NP_001167944	glucose catabolic process GO:0006007, glycolysis GO:0006096, metabolic process GO:0008152	catalytic activity GO:0003824, phosphoglycerate mutase activity GO:0004619, isomerase activity GO:0016853, manganese ion binding GO:0030145, metal ion binding GO:0046872
Zm.4521.1.A1_at	696.11	1229.22	902.215	2137.66	1902.92	2309.88	-4.79456	0.0421	2.30026	hypothetical protein LOC100191445	LOC100191445	100191445	NM_001136878	NP_001130350		catalytic activity GO:0003824, transaminase activity GO:0008483, pyridoxal phosphate binding GO:0030170
Zm.5882.1.A1_at	282.532	1364.75	407.871	1205.17	1215.94	1305.68	-1.74822	0.282	2.29994	LOC100381829	IDP275	100381829	NM_001174623	NP_001168094	regulation of transcription, DNA-dependent GO:0006355	DNA binding GO:0003677
Zm.9760.1.A1_at	101.793	280.957	125.353	358.149	344.532	352.792	-2.68626	0.138	2.29848	hypothetical protein LOC100278683	LOC100278683	100278683	NM_001151880	NP_001145352		protein binding GO:0005515
Zm.6306.1.A1_at	215.553	293.902	231.681	608.442	501.761	581.145	-7.53551	0.0168	2.29501	calcium-dependent protein kinase ZmCPK11	CDPK	606407	NM_001112282	NP_001105752	protein phosphorylation GO:0006468	nucleotide binding GO:0000166, protein kinase activity GO:0004672, protein serine/threonine kinase activity GO:0004674, calcium ion binding GO:0005509, protein binding GO:0005515, ATP binding GO:0005524, kinase activity GO:0016301, transferase activity GO:0016740
Zm.17562.1.S1_at	1429.29	160.053	1443.98	1658.39	1577.43	1525.8	-1.13484	0.465	2.29472	hypothetical protein LOC100280253	LOC100280253	100280253	NM_001153181	NP_001146653
Zm.5573.3.A1_at	370.19	479.794	355.665	824.519	946.944	974.661	-7.74601	0.0161	2.29238	LOC100194334	pco086222	100194334	NM_001139370	NP_001132842	translational initiation GO:0006413, regulation of translational initiation GO:0006446	translation initiation factor activity GO:0003743, binding GO:0005488, ribosome binding GO:0043022
Zm.17586.1.S1_at	375.126	330.062	423.793	687.066	984.125	933.898	-6.22127	0.0244	2.29161	hypothetical protein LOC100193973	LOC100193973	100193973	NM_001139041	NP_001132513	small GTPase mediated signal transduction GO:0007264, protein transport GO:0015031	nucleotide binding GO:0000166, GTP binding GO:0005525
Zm.18086.1.S1_at	42.785	30.651	37.929	100.971	72.956	81.209	-6.07094	0.0256	2.29115
Zm.14159.1.A1_at	564.598	406.586	595.592	1316.14	1078.81	1152.24	-6.22507	0.0244	2.28726	hypothetical protein LOC100192831	LOC100192831	100192831	NM_001138022	NP_001131494
Zm.6147.3.A1_at	92.106	33.587	46.569	97.895	152.636	114.96	-2.54758	0.154	2.28456	Proliferation-associated protein 2G4	LOC100282838	100282838	NM_001155744	NP_001149216	proteolysis GO:0006508, cellular process GO:0009987	aminopeptidase activity GO:0004177, metalloexopeptidase activity GO:0008235
Zm.16177.1.S1_at	1411.28	844.003	1176.65	2356.86	2552.31	2778.05	-5.23486	0.035	2.28454	40S ribosomal protein S10	LOC100286375	100286375	NM_001159262	NP_001152734
Zm.13394.1.A1_at	276.724	355.933	269.507	590.041	773.461	693.368	-6.97219	0.0194	2.28437	hypothetical protein LOC100501865	LOC100501865	100501865	NM_001196506	NP_001183435	'de novo' IMP biosynthetic process GO:0006189	catalytic activity GO:0003824, phosphoribosylaminoimidazole carboxylase activity GO:0004638, ATP binding GO:0005524
Zm.18002.1.S1_at	825.997	736.702	1015.56	2160.83	1716.11	1985.33	-7.14735	0.0185	2.28388	hypothetical protein LOC100381946	LOC100381946	100381946	NM_001174719	NP_001168190		binding GO:0005488
Zm.6439.1.A1_at	239.14	282.202	196.311	570.126	442.126	625.825	-5.59426	0.0302	2.28352	eucaryotic initiation factor7	eif7	541708	NM_001111447	NP_001104917	translation GO:0006412, translational initiation GO:0006413, regulation of translation GO:0006417	RNA binding GO:0003723, translation initiation factor activity GO:0003743
Zm.17165.1.S1_at	427.46	150.442	396.293	646.848	672.147	696.297	-2.44887	0.164	2.28171	hypothetical protein LOC100279351	LOC100279351	100279351	NM_001152369	NP_001145841	response to oxidative stress GO:0006979, oxidation-reduction process GO:0055114	peroxidase activity GO:0004601, oxidoreductase activity GO:0016491, heme binding GO:0020037, metal ion binding GO:0046872
Zm.3076.2.A1_at	668.293	590.575	624.737	1252.46	1475.15	1584.01	-10.5492	0.00919	2.28107	LOC100285900	pco107818	100285900	NM_001158789	NP_001152261	protein targeting to mitochondrion GO:0006626, transport GO:0006810, protein transport GO:0015031, protein import into mitochondrial inner membrane GO:0045039, transmembrane transport GO:0055085	metal ion binding GO:0046872
Zm.6721.5.A1_at	961.194	688.368	868.625	1794.9	1693.81	2238.77	-6.32096	0.0237	2.27938	histone H4	H4C14	100192931	NM_001138113	NP_001131585	nucleosome assembly GO:0006334, cytoskeleton organization GO:0007010	DNA binding GO:0003677, actin binding GO:0003779
Zm.1449.2.S1_a_at	1106.57	1559.43	1945.3	3779.26	3202.45	3273.47	-4.77963	0.0424	2.27679	LOC100135422	cl37957_1	100135422	NM_001114162	NP_001107634
Zm.7046.1.S1_at	937.817	278.293	1011.09	1286.68	1527.14	1584.34	-1.94498	0.242	2.27648	hypothetical protein LOC100274138	LOC100274138	100274138	NM_001148516	NP_001141988	nucleosome assembly GO:0006334	DNA binding GO:0003677
Zm.8948.2.A1_a_at	148.463	193.989	177.822	399.96	377.348	400.126	-10.1369	0.00979	2.2761	LOC100277024	cl10045_1a	100277024	NM_001150697	NP_001144169		hydrolase activity GO:0016787
Zm.4155.1.A1_at	908.96	1022.18	1338.91	2447	2575.33	2319.17	-6.92543	0.0197	2.27331	hypothetical protein LOC100382501	LOC100382501	100382501	NM_001175238	NP_001168709
Zm.3665.1.S1_at	22.802	21.994	24.968	65.318	40.016	56.169	-5.48093	0.0315	2.27181	LOC542228	cl1856_2(520)	542228	NM_001111838	NP_001105308	oxidation-reduction process GO:0055114	catalytic activity GO:0003824; aldehyde oxidase activity GO:0004031; iron ion binding GO:0005506; electron carrier activity GO:0009055; oxidoreductase activity GO:0016491; metal ion binding GO:0046872; flavin adenine dinucleotide binding GO:0050660; iron-sulfur cluster binding GO:0051536; 2 iron, 2 sulfur cluster binding GO:0051537
Zm.3585.1.A1_at	954.7	430.911	741.47	1497.54	1233.63	1928.65	-3.05748	0.108	2.26894	LOC100193968	pco119358	100193968	NM_001139036	NP_001132508
Zm.6816.1.A1_at	185.679	210.552	163.947	369.634	474.308	425.929	-8.01413	0.0151	2.26698	ribosomal protein L22 family protein	pco129366(222)	100274437	NM_001148796	NP_001142268	translation GO:0006412	nucleotide binding GO:0000166, structural constituent of ribosome GO:0003735, GTPase activity GO:0003924, GTP binding GO:0005525
Zm.4650.1.S1_a_at	1210.21	1420.99	1240.79	2845.58	3018.4	2893.96	-15.4784	0.00496	2.26689	formate dehydrogenase2	fdh2	542657			metabolic process GO:0008152, oxidation-reduction process GO:0055114	catalytic activity GO:0003824; binding GO:0005488; oxidoreductase activity GO:0016491; oxidoreductase activity, acting on the CH-OH group of donors, NAD or NADP as acceptor GO:0016616; cofactor binding GO:0048037; NAD binding GO:0051287
Zm.6584.1.S1_at	177.193	150.416	189.322	374.467	366.525	427.349	-9.78787	0.0106	2.26527	selT/selW/selH selenoprotein domain containing protein	LOC100283075	100283075	NM_001155977	NP_001149449
Zm.10141.1.A1_at	93.975	260.626	178.415	332.982	357.373	426.318	-2.66542	0.141	2.26432	LOC100284971	pco109727	100284971	NM_001157866	NP_001151338	lipid metabolic process GO:0006629	hydrolase activity, acting on ester bonds GO:0016788
Zm.17569.1.S1_at	83.353	83.627	33.874	283.492	73.769	131.038	-1.65933	0.303	2.26408	hydroxymethylglutaryl-CoA synthase	LOC100285783	100285783	NM_001158673	NP_001152145	metabolic process GO:0008152, isoprenoid biosynthetic process GO:0008299	catalytic activity GO:0003824, hydroxymethylglutaryl-CoA synthase activity GO:0004421
Zm.13845.1.A1_at	250.797	351.552	268.891	682.587	607.609	661.538	-7.5121	0.0169	2.26195	LOC100274368	pco137410b	100274368	NM_001148728	NP_001142200		calcium ion binding GO:0005509
Zm.2387.2.S1_a_at	48.151	68.849	57.355	140.427	139.739	112.128	-6.41982	0.023	2.26189	hypothetical protein LOC100274730	LOC100274730	100274730
Zm.6333.1.A1_at	513.626	1078.49	588.893	1466.97	1655.96	1552.26	-3.53787	0.0796	2.26106	transaminase/ transferase, transferring nitrogenous groups	LOC100283445	100283445	NM_001156346	NP_001149818	biosynthetic process GO:0009058	catalytic activity GO:0003824; transferase activity GO:0016740; transferase activity, transferring nitrogenous groups GO:0016769; pyridoxal phosphate binding GO:0030170
Zm.8528.1.S1_at	109.464	152.579	114.699	270.143	273.306	298.046	-7.51212	0.0169	2.25632	LOC100282456	IDP748	100282456	NM_001155366	NP_001148838
Zm.16926.1.S1_at	146.925	147.767	135.501	356.474	318.518	297.184	-13.5682	0.00598	2.25522	hypothetical protein LOC100501632	LOC100501632	100501632	NM_001196313	NP_001183242
Zm.8671.1.A1_at	46.956	79.022	39.772	125.332	130.673	102.891	-3.69726	0.0729	2.25185	hypothetical protein LOC100272947	LOC100272947	100272947	NM_001147399	NP_001140871
Zm.5145.1.S1_at	884.743	907.141	977.579	1948.8	2256.21	2036.4	-15.3877	0.00502	2.25141	6,7-dimethyl-8-ribityllumazine synthase	LOC100283301	100283301	NM_001156203	NP_001149675	riboflavin biosynthetic process GO:0009231	riboflavin synthase activity GO:0004746, transferase activity GO:0016740
Zm.10443.1.S1_at	186.8	192.395	222.96	373.998	381.626	639.563	-4.40959	0.0505	2.25008
Zm.3024.1.A1_at	1921.66	1127.25	1788.79	3214.69	3943.59	3462.77	-4.55858	0.047	2.24595	LOC100284771	pco087551	100284771	NM_001157666	NP_001151138	pentose-phosphate shunt, non-oxidative branch GO:0009052	ribose-5-phosphate isomerase activity GO:0004751, isomerase activity GO:0016853
ZmAffx.680.1.A1_at	173.596	94.905	145.323	319.416	237.843	356.582	-3.74167	0.0712	2.245
Zm.4770.1.A1_at	71.54	152.811	81.592	166.397	254.151	238.255	-3.00785	0.111	2.24376
Zm.17533.2.A1_at	699.245	561.55	768.588	1370.76	1560.8	1591.25	-7.75985	0.016	2.24273	hypothetical protein LOC100191888	LOC100191888	100191888	NM_001137312	NP_001130784		magnesium ion binding GO:0000287, catalytic activity GO:0003824, transferase activity GO:0016740, lyase activity GO:0016829, thiamine pyrophosphate binding GO:0030976
Zm.11823.1.A1_at	42.422	24.42	30.189	60.953	73.454	78.699	-4.5341	0.0475	2.2418	Hypothetical protein LOC100191819	LOC100191819	100191819	NM_001137243	NP_001130715
Zm.9917.1.A1_at	524.118	663.944	447.844	1169.42	1212.86	1229.43	-6.97547	0.0194	2.23666	ribosomal protein L32 containing protein	LOC100282289	100282289	NM_001155201	NP_001148673	translation GO:0006412	structural constituent of ribosome GO:0003735
Zm.9197.2.A1_at	1219.04	550.433	1067.02	2120.71	1750.88	2155.55	-3.1585	0.101	2.23598							calcium ion binding GO:0005509
Zm.6991.1.A1_at	776.681	622.637	716.171	1421.39	1695.86	1600.23	-9.69482	0.0108	2.23321	ribosomal protein L35 containing protein	LOC100283274	100283274	NM_001156176	NP_001149648	translation GO:0006412	structural constituent of ribosome GO:0003735
Zm.18318.1.S1_at	395.137	554.206	417.627	1007.63	1021.87	989.093	-7.63735	0.0164	2.2331	hypothetical protein LOC100384315	LOC100384315	100384315	NM_001176869	NP_001170340
Zm.12819.1.S1_at	1435.52	1715.71	1418.27	3321.36	3731.18	3137.83	-10.0518	0.0099	2.23285	3-isopropylmalate dehydratase small subunit 2	LOC100286245	100286245	NM_001159133	NP_001152605	metabolic process GO:0008152, leucine biosynthetic process GO:0009098	3-isopropylmalate dehydratase activity GO:0003861
Zm.742.1.A1_at	1252.63	1969.37	1378.19	3573.81	3947.54	2682.18	-4.46351	0.0492	2.2327	carotenoid cleavage dioxygenase	CCD	542203	NM_001111816	NP_001105286		oxidoreductase activity, acting on single donors with incorporation of molecular oxygen, incorporation of two atoms of oxygen GO:0016702
Zm.12035.1.A1_at	143.885	160.492	129.263	278.3	446.972	267.07	-4.54708	0.0472	2.23267
Zm.6369.3.S1_a_at	61.756	230.105	69.624	200.853	223.025	245.132	-1.89299	0.252	2.2306	putative zinc finger protein30	zfp30	606475	NM_001112331	NP_001105801		zinc ion binding GO:0008270
Zm.3360.1.S1_at	2302.01	3249.28	2064.37	5604.88	5339.16	5719.95	-5.80101	0.028	2.22972	LOC100284817	gpm584	100284817	NM_001157712	NP_001151184	L-serine biosynthetic process GO:0006564, metabolic process GO:0008152, cellular amino acid biosynthetic process GO:0008652	catalytic activity GO:0003824, O-phospho-L-serine:2-oxoglutarate aminotransferase activity GO:0004648, transaminase activity GO:0008483, transferase activity GO:0016740, pyridoxal phosphate binding GO:0030170
Zm.1504.1.S1_at	611.845	1868.06	736.009	2655.73	1627.96	2151.29	-2.14542	0.207	2.22777	hypothetical protein LOC100275840, LOC100276628	LOC100275840, pco099802(535)	100275840, 100276628
Zm.19194.1.A1_at	813.666	1537.35	844.726	2789.96	1802.96	2318.71	-3.30956	0.091	2.22655
ZmAffx.896.1.S1_at	28.735	69.692	35.589	94.59	96.3	86.035	-2.96881	0.114	2.22373	transmembrane protein20	tm20	100381858	NM_001174645	NP_001168116
Zm.7016.1.A1_at	26.122	21.005	19.444	43.401	44.84	60.22	-5.8472	0.0275	2.22294
Zm.2626.1.A1_at	86.437	273.797	138.452	386.115	266.425	349.501	-2.26472	0.189	2.22214	LOC100193977	cl2607_1	100193977	NM_001139045	NP_001132517
Zm.18146.1.A1_at	275.74	190.355	247.121	487.404	666.421	438.115	-4.77814	0.0424	2.22203	LOC100191524	pco124760	100191524	NM_001136955	NP_001130427	protein dephosphorylation GO:0006470	catalytic activity GO:0003824, phosphoprotein phosphatase activity GO:0004721, protein serine/threonine phosphatase activity GO:0004722, hydrolase activity GO:0016787, metal ion binding GO:0046872
Zm.15348.1.A1_x_at	118.699	99.28	118.923	241.961	205.397	309.241	-5.99671	0.0262	2.2217	proline oxidase	LOC100281186	100281186	NM_001154105	NP_001147577	glutamate biosynthetic process GO:0006537, proline catabolic process GO:0006562, oxidation-reduction process GO:0055114	proline dehydrogenase activity GO:0004657
Zm.1987.1.A1_a_at	3080.88	3084.59	3117.58	7256.7	6352.28	7044.14	-19.6988	0.00344	2.22128	superoxide dismutase3; superoxide dismutase [Mn] 3.4, mitochondrial	sod3, SODA.3	100193398, 542764	NM_001112272, NM_001138523	NP_001105742, NP_001131995	superoxide metabolic process GO:0006801, oxidation-reduction process GO:0055114	superoxide dismutase activity GO:0004784, oxidoreductase activity GO:0016491, metal ion binding GO:0046872
Zm.6083.2.A1_a_at	1595.24	1101.76	1497.56	2820.54	2910.71	3510.11	-5.9917	0.0262	2.22051	hypothetical protein LOC100216609	LOC100216609	100216609	NM_001143022	NP_001136494	tricarboxylic acid cycle GO:0006099, metabolic process GO:0008152	catalytic activity GO:0003824, ATP citrate synthase activity GO:0003878, succinate-CoA ligase (ADP-forming) activity GO:0004775, binding GO:0005488, ligase activity GO:0016874
Zm.13679.1.A1_at	555.93	248.554	340.46	843.883	1009.58	603.785	-2.86306	0.122	2.21956	chemocyanin	LOC100283222	100283222	NM_001156124	NP_001149596		copper ion binding GO:0005507, electron carrier activity GO:0009055
Zm.4471.4.A1_at	277.796	210.589	268.1	492.507	558.249	623.391	-7.21513	0.0182	2.21912	erg28 like protein	LOC100285810	100285810	NM_001158700	NP_001152172
Zm.18285.1.A1_at	27.278	16.54	19.814	40.61	64.28	37.411	-3.57269	0.0782	2.21883	hypothetical protein LOC100501941	LOC100501941	100501941
Zm.4882.2.S1_at	26.301	28.131	25.341	69.92	59.175	49.297	-7.54479	0.0168	2.21577	Putative auxin-repressed gene	LOC100273280	100273280	NM_001147721	NP_001141193
Zm.9825.1.A1_at	178.406	185.971	172.636	432.694	361.066	398.663	-14.06	0.00566	2.21545	hypothetical protein LOC100277506	LOC100277506	100277506	NM_001151041	NP_001144513
Zm.419.1.S1_at	336.347	504.58	382.157	869.514	916.212	885.266	-6.58992	0.0218	2.21545	histone deacetylase	hda108	541681	NM_001111431	NP_001104901	histone deacetylation GO:0016575	histone deacetylase activity GO:0004407, hydrolase activity GO:0016787
ZmAffx.138.1.A1_at	258.421	173.506	227.636	538.514	447.293	460.46	-6.07604	0.0256	2.21496
Zm.8576.1.A1_at	57.826	88.437	57.679	136.266	176.482	133.193	-4.72403	0.0435	2.21444	LOC100283243	si683005e02	100283243	NM_001156145	NP_001149617		methyltransferase activity GO:0008168, O-methyltransferase activity GO:0008171, transferase activity GO:0016740
Zm.6423.1.S1_at	945.443	1191.12	721.808	1604.37	2412.7	2277.95	-4.11959	0.0582	2.21367	allene oxide cyclase1	aoc1	542151	NM_001111775	NP_001105245		isomerase activity GO:0016853
Zm.16687.1.S1_at	80.756	67.218	99.142	192.619	190.643	158.818	-6.17893	0.0248	2.21293	LOC100194066	umc2229	100194066	NM_001139122	NP_001132594
Zm.6780.3.A1_x_at	5839.54	5286.18	6170.68	13102.2	12193.1	12835.5	-15.821	0.0049	2.20803	LOC100274579	umc1110	100274579	NM_001148932	NP_001142404	glycolysis GO:0006096	phosphoglycerate kinase activity GO:0004618, kinase activity GO:0016301, transferase activity GO:0016740
Zm.5963.1.S1_at	822.352	1084.66	712.218	1974.98	1798.65	1918.01	-6.25243	0.0242	2.20529	LOC100193568	IDP147	100193568	NM_001138677	NP_001132149
Zm.11845.1.A1_at	77.46	33.794	60.129	94.749	154.29	115.459	-2.79104	0.129	2.20519
Zm.13708.1.A1_at	444.675	941.162	529.395	1503.94	1285.7	1228.29	-3.36934	0.0878	2.20493	hypothetical protein LOC100381786	LOC100381786	100381786	NM_001174585	NP_001168056	glycine metabolic process GO:0006544, L-serine metabolic process GO:0006563, one-carbon metabolic process GO:0006730	catalytic activity GO:0003824, glycine hydroxymethyltransferase activity GO:0004372, transferase activity GO:0016740, pyridoxal phosphate binding GO:0030170
Zm.745.1.S1_at	291.181	330.494	315.126	584.695	831.231	668.108	-7.25097	0.0181	2.20409	dihydrodipicolinate synthase1	dps1	542379	NM_001111955	NP_001105425	metabolic process GO:0008152, cellular amino acid biosynthetic process GO:0008652, lysine biosynthetic process GO:0009085, diaminopimelate biosynthetic process GO:0019877	catalytic activity GO:0003824, dihydrodipicolinate synthase activity GO:0008840, lyase activity GO:0016829
Zm.9751.1.A1_at	402.237	1189.46	464.096	1379.87	1162.83	1478.8	-2.27238	0.188	2.20263	hypothetical protein LOC100193184	LOC100193184	100193184	NM_001138339	NP_001131811
Zm.1628.2.S1_a_at	12.693	18.19	9.585	37.564	22.3	28.186	-3.30192	0.0913	2.20148	LOC100272921	pco127567(465)	100272921	NM_001147373	NP_001140845		DNA binding GO:0003677
Zm.17762.1.S1_at	133.106	234.268	160.484	332.326	401.712	399.75	-4.44231	0.0497	2.20111	hydrophobic protein LTI6B	LOC100285273	100285273	NM_001159476	NP_001152948
Zm.5989.1.A1_at	274.236	237.153	299.602	546.425	521.363	727.767	-6.32944	0.0237	2.19949	hypothetical protein LOC100382910	LOC100382910	100382910	NM_001175598	NP_001169069
Zm.13840.1.S1_at	234.7	532.798	349.343	638.094	957.46	759.238	-2.9799	0.113	2.19795
Zm.8849.1.A1_at	111.879	384.628	92.53	337.91	329.131	379.892	-1.75418	0.28	2.19745	hypothetical protein LOC100304348	LOC100304348	100304348	NM_001165786	NP_001159258
Zm.411.1.A1_at	540.595	1245.46	682.563	1630.58	1951.07	1531.06	-3.0382	0.109	2.19662	nucleoredoxin1	nrx1	542360	NM_001111937	NP_001105407	cell redox homeostasis GO:0045454	antioxidant activity GO:0016209, oxidoreductase activity GO:0016491
Zm.10036.2.S1_a_at	169.618	115.768	158.767	270.056	409.793	298.267	-4.56361	0.0469	2.19584	Anthocyanidin 5,3-O-glucosyltransferase	LOC100283088	100283088	NM_001155990	NP_001149462	metabolic process GO:0008152	transferase activity GO:0016740; transferase activity, transferring glycosyl groups GO:0016757; transferase activity, transferring hexosyl groups GO:0016758
Zm.15930.1.A1_at	252.21	355.181	224.498	584.328	639.418	569.633	-5.53514	0.0309	2.19552	hypothetical protein LOC100273361	LOC100273361	100273361	NM_001147800	NP_001141272
Zm.2682.1.A1_at	78.087	96.157	89.814	200.744	183.721	193.396	-11.8349	0.00735	2.19507	6-phosphofructokinase 2	LOC100281585	100281585	NM_001154504	NP_001147976	glycolysis GO:0006096	6-phosphofructokinase activity GO:0003872, ATP binding GO:0005524, kinase activity GO:0016301
Zm.7889.1.A1_at	281.143	462.188	283.173	697.038	708.714	787.369	-4.6543	0.0451	2.19467	Somatic embryogenesis receptor-like kinase3	serk3	542670			protein phosphorylation GO:0006468	nucleotide binding GO:0000166, protein kinase activity GO:0004672, protein serine/threonine kinase activity GO:0004674, receptor activity GO:0004872, protein binding GO:0005515, ATP binding GO:0005524, kinase activity GO:0016301
Zm.505.1.S1_at	26.508	18.13	28.161	47.776	49.424	60.31	-5.03531	0.038	2.1913	Glucose translocator1	glct1	541809			transport GO:0006810, transmembrane transport GO:0055085	transporter activity GO:0005215, substrate-specific transmembrane transporter activity GO:0022891
Zm.129.1.S1_at	99.804	214.277	68.621	264.418	216.328	269.632	-2.29024	0.185	2.19045	LOC542756	gpm638	542756	NM_001112265	NP_001105735	regulation of transcription, DNA-dependent GO:0006355	DNA binding GO:0003677, sequence-specific DNA binding transcription factor activity GO:0003700, sequence-specific DNA binding GO:0043565, protein dimerization activity GO:0046983
Zm.3208.1.S1_at	808.164	572.598	757.071	1397.36	1599.91	1643.29	-6.69658	0.0211	2.18882	hypothetical protein LOC100278608	LOC100278608	100278608	NM_001151830	NP_001145302
Zm.10133.1.A1_at	1207.81	1384.67	1022.85	2472.39	2747.01	2636.38	-8.43667	0.0138	2.18747	ruBisCO large subunit-binding protein subunit beta	LOC100280498	100280498	NM_001153418	NP_001146890	protein folding GO:0006457, protein refolding GO:0042026, cellular protein metabolic process GO:0044267	nucleotide binding GO:0000166, protein binding GO:0005515, ATP binding GO:0005524, unfolded protein binding GO:0051082
Zm.15800.2.A1_at	554.748	877.819	533.421	1283.93	1465.86	1444.18	-4.73435	0.0433	2.18724	Hypothetical LOC542285	LOC542285	542285				protein domain specific binding GO:0019904
Zm.13091.1.A1_at	23.145	31.712	20.692	45.591	64.659	53.881	-4.80519	0.0419	2.18687	hypothetical protein LOC100384273	LOC100384273	100384273	NM_001176838	NP_001170309
Zm.15004.1.S1_at	20.507	22.773	24.844	42.466	70.698	40.417	-4.18145	0.0563	2.18686	LOC100282390	IDP2348	100282390	NM_001155301	NP_001148773		calcium ion binding GO:0005509
Zm.17756.1.S1_at	17.529	21.296	16.864	40.804	46.139	34.96	-7.24674	0.0181	2.18663
ZmAffx.996.1.S1_at	15.941	17.202	17.987	38.624	33.003	40.437	-11.0332	0.00836	2.1863							oxidoreductase activity GO:0016491
Zm.14283.3.S1_at	1506.21	1264.75	1537.69	2916.25	3288.02	3191.96	-10.9062	0.00847	2.18618	60S ribosomal protein L19-3	LOC100216841	100216841	NM_001143234	NP_001136706	translation GO:0006412	structural constituent of ribosome GO:0003735
Zm.13226.1.A1_at	3973.84	1873.99	3625.16	6415.88	6004.66	7312.2	-3.20758	0.0969	2.18522	hydrogen-transporting ATP synthase, rotational mechanism	LOC100285174	100285174	NM_001158068	NP_001151540	ATP synthesis coupled proton transport GO:0015986	hydrogen ion transmembrane transporter activity GO:0015078
Zm.3801.1.S1_x_at	37.3	34.547	42.283	98.738	56.912	100.977	-3.97408	0.0629	2.18378	hypothetical protein LOC100277001	LOC100277001	100277001	NM_001150676	NP_001144148	cell wall modification GO:0042545	hydrolase activity GO:0016787, pectinesterase activity GO:0030599, aspartyl esterase activity GO:0045330
Zm.5930.1.S1_at	944.614	690.133	762.249	1556.77	1711.41	1941.04	-6.93921	0.0196	2.18328	60S ribosomal protein L37a, 60S ribosomal protein L37a	LOC100280675, LOC100281632	100280675, 100281632	NM_001153594, NM_001154551	NP_001147066, NP_001148023	translation GO:0006412	structural constituent of ribosome GO:0003735
Zm.17999.1.A1_at	521.371	463.589	540.929	950.378	1199.45	1191.3	-8.71561	0.013	2.18186	LOC100280768	pco069350a	100280768	NM_001153689	NP_001147161	nucleobase, nucleoside, nucleotide and nucleic acid metabolic process GO:0006139; nucleotide biosynthetic process GO:0009165	adenylate kinase activity GO:0004017; ATP binding GO:0005524; kinase activity GO:0016301; transferase activity GO:0016740; phosphotransferase activity, phosphate group as acceptor GO:0016776; nucleotide kinase activity GO:0019201; nucleobase, nucleoside, nucleotide kinase activity GO:0019205
Zm.7072.1.S1_at	1337.19	663.487	1049.79	1954	2321.28	2130.66	-3.6882	0.0732	2.18112	hypothetical protein LOC100502294	LOC100502294	100502294	NM_001196772	NP_001183701	translation GO:0006412	RNA binding GO:0003723, structural constituent of ribosome GO:0003735, rRNA binding GO:0019843
Zm.14376.1.S1_at	368.925	264.28	329.375	771.888	610.784	706.204	-6.53167	0.0222	2.18052	LOC100282878	IDP726	100282878	NM_001155784	NP_001149256	isoprenoid biosynthetic process GO:0008299, phosphorylation GO:0016310	diphosphomevalonate decarboxylase activity GO:0004163, ATP binding GO:0005524, kinase activity GO:0016301
Zm.1058.2.A1_at	1486.4	991.088	1447	2662.41	2703.42	3066.61	-5.63339	0.0297	2.1796	Dihydrolipoyllysine-residue succinyltransferase component of 2-oxoglutarate dehydrogenase complex	LOC100284269	100284269	NM_001157164	NP_001150636	tricarboxylic acid cycle GO:0006099, metabolic process GO:0008152	dihydrolipoyllysine-residue succinyltransferase activity GO:0004149, acyltransferase activity GO:0008415, transferase activity GO:0016740
Zm.13636.1.S1_at	69.113	105.102	66.85	142.96	197.125	177.961	-4.48015	0.0488	2.17771	aminomethyltransferase	LOC100280888	100280888	NM_001153808	NP_001147280	glycine catabolic process GO:0006546	aminomethyltransferase activity GO:0004047, methyltransferase activity GO:0008168, transferase activity GO:0016740
Zm.6830.1.S1_at	258.272	175.293	284.595	446.027	607.804	490.154	-4.46829	0.049	2.17669	peptidyl-prolyl cis-trans isomerase CYP19-3	LOC100283115	100283115	NM_001156017	NP_001149489	protein folding GO:0006457	peptidyl-prolyl cis-trans isomerase activity GO:0003755, isomerase activity GO:0016853
Zm.6099.1.A1_at	821.039	716.521	811.249	1514.96	1806.59	1796.25	-10.75	0.00881	2.17584	hypothetical protein LOC100304003, LOC100275231	LOC100304003, pco127407	100275231, 100304003
Zm.4287.1.A1_at	90.06	101.107	71.174	162.674	193.118	212.509	-6.00159	0.0261	2.17584
Zm.11650.1.A1_at	2133.57	4007.44	2771.85	5467.29	7330.63	6065.51	-3.84171	0.0675	2.17276	hypothetical protein LOC100192105	LOC100192105	100192105	NM_001137528	NP_001131000	response to oxidative stress GO:0006979, oxidation-reduction process GO:0055114	peroxidase activity GO:0004601, oxidoreductase activity GO:0016491, heme binding GO:0020037, metal ion binding GO:0046872
Zm.13332.1.S1_at	386.106	516.266	428.922	878.354	1029.97	967.687	-8.01584	0.0151	2.17149	ribsomal protein L32 containing protein	pco079938	100282208	NM_001155120	NP_001148592	translation GO:0006412	structural constituent of ribosome GO:0003735
Zm.4467.2.A1_at	110.195	186.947	115.66	288.327	293.425	288.357	-4.59349	0.0463	2.17145	LOC100193777	IDP310	100193777	NM_001138863	NP_001132335	IMP biosynthetic process GO:0006188, purine ribonucleotide biosynthetic process GO:0009152	catalytic activity GO:0003824; N6-(1,2-dicarboxyethyl)AMP AMP-lyase (fumarate-forming) activity GO:0004018; lyase activity GO:0016829
Zm.19356.1.A1_at	33.444	51.516	28.505	88.098	63.613	89.537	-3.70823	0.0726	2.16989	hypothetical protein LOC100304432	LOC100304432	100304432	NM_001165866	NP_001159338	metabolic process GO:0008152	protein binding GO:0005515, hydrolase activity GO:0016787
Zm.465.1.A1_at	915.617	578.652	688.03	1503.21	1570.84	1577.2	-5.75201	0.0284	2.16987	acidic ribosomal protein P2a-3	arpp2a-3	542338			translational elongation GO:0006414	structural constituent of ribosome GO:0003735
Zm.2415.1.A1_at	674.1	876.242	599.449	1457.11	1567.7	1575.49	-6.71986	0.0209	2.16616	LOC100282130	cl4656_1	100282130	NM_001155042	NP_001148514	polyamine biosynthetic process GO:0006596, nitrogen compound metabolic process GO:0006807	hydrolase activity GO:0016787; hydrolase activity, acting on carbon-nitrogen (but not peptide) bonds GO:0016810; N-carbamoylputrescine amidase activity GO:0050126
Zm.2430.1.S1_at	646.286	1322.88	613.625	1723.73	2176.99	1420.48	-2.79101	0.129	2.1659	elongation factor 1-alpha, hypothetical protein LOC100501759, hypothetical protein LOC100502553	LOC100284707, LOC100501759, LOC100502553	100284707, 100501759, 100502553	NM_001157602, NM_001196422, NM_001197018	NP_001151074, NP_001183351, NP_001183947	translational elongation GO:0006414	nucleotide binding GO:0000166, translation elongation factor activity GO:0003746, GTPase activity GO:0003924, GTP binding GO:0005525
Zm.11337.1.A1_at	24.99	18.067	25.215	48.832	52.266	45.314	-6.59685	0.0218	2.16579
Zm.13476.3.A1_at	251.444	92.458	230.46	503.442	310.709	347.49	-2.19647	0.199	2.16482	LOC100277227	pco124959	100277227	NM_001150858	NP_001144330
Zm.51.1.A1_at	29.073	63.466	43.123	65.983	141.548	86.36	-2.43249	0.167	2.16423	RR6 - Corn type-A response regulator	LOC100281011	100281011	NM_001153930	NP_001147402	two-component signal transduction system (phosphorelay) GO:0000160; regulation of transcription, DNA-dependent GO:0006355	two-component response regulator activity GO:0000156
Zm.18100.2.S1_at	137.839	167.751	172.62	386.933	314.113	332.018	-8.17985	0.0145	2.16231	LOC100191739	IDP774	100191739	NM_001137167	NP_001130639
Zm.4997.1.A1_at	127.602	136.666	177.675	321.519	308.259	315.888	-7.5877	0.0166	2.16191	LOC100304391	pco079591	100304391	NM_001165827	NP_001159299
Zm.2713.2.S1_a_at	148.278	192.843	130.449	340.793	309.348	357.423	-6.28539	0.024	2.16172	Hypothetical protein LOC100280013	LOC100280013	100280013	NM_001152959	NP_001146431		nucleotide binding GO:0000166, ATP binding GO:0005524, ATPase activity GO:0016887, nucleoside-triphosphatase activity GO:0017111
Zm.4650.2.S1_x_at	312.443	322.001	294.174	686.089	655.562	664.446	-25.8628	0.00248	2.16143	Formate dehydrogenase2	fdh2	542657			metabolic process GO:0008152, oxidation-reduction process GO:0055114	catalytic activity GO:0003824; binding GO:0005488; oxidoreductase activity GO:0016491; oxidoreductase activity, acting on the CH-OH group of donors, NAD or NADP as acceptor GO:0016616; cofactor binding GO:0048037; NAD binding GO:0051287
Zm.4742.1.A1_at	577.059	541.054	638.949	1496.85	1124.19	1196.11	-7.7415	0.0161	2.16083
Zm.4957.1.A1_at	103.357	73.84	93.673	231.44	170.863	181.302	-5.63655	0.0298	2.15649	LOC100191992	pco066096b	100191992	NM_001137416	NP_001130888
Zm.13938.2.S1_at	2004.46	1227.79	1679.5	3214.24	3619.46	3557.24	-5.18816	0.0355	2.15531	60S ribosomal protein L31	LOC100285759	100285759	NM_001158649	NP_001152121	translation GO:0006412	structural constituent of ribosome GO:0003735
Zm.8459.1.A1_at	373.715	432.976	371.746	832.471	846.135	854.743	-15.1882	0.00504	2.15509	LOC100284477	pco141112	100284477	NM_001157372	NP_001150844	cell division GO:0051301
Zm.1920.2.A1_a_at	1677.16	2242.43	1496.33	4536.73	3336.17	3716.57	-5.10363	0.0369	2.15413	LOC100126906, hypothetical protein LOC100273332, hypothetical protein LOC100275218	AY109668, LOC100273332, LOC100275218	100126906, 100273332, 100275218	NM_001147773, NM_001149358	NP_001141245, NP_001142830
AFFX-Zm_Gapdh_5_f_at	1653	1800.97	1802.23	3649.31	3764.25	3896.58	-22.3023	0.00278	2.15276
ZmAffx.722.1.A1_at	2094.39	1096.46	1080.9	2691.02	2690.82	3395.34	-3.3016	0.0913	2.14758
Zm.3048.1.S1_a_at	2853.29	2720.26	2999.53	6083.08	5921.63	6401.17	-21.0574	0.0031	2.14752	iron-sulfur protein1	isp1	542550	NM_001112091	NP_001105561	transport GO:0006810, electron transport chain GO:0022900, oxidation-reduction process GO:0055114	ubiquinol-cytochrome-c reductase activity GO:0008121; oxidoreductase activity GO:0016491; oxidoreductase activity, acting on diphenols and related substances as donors GO:0016679; metal ion binding GO:0046872; iron-sulfur cluster binding GO:0051536; 2 iron, 2 sulfur cluster binding GO:0051537
Zm.3303.2.A1_at	3651.06	4332.74	3761.74	8799.62	8033.74	8318.39	-12.9239	0.00632	2.14594	lipoxygenase	LOX2	100037802	NM_001112503	NP_001105973	fatty acid biosynthetic process GO:0006633, lipid biosynthetic process GO:0008610, oxylipin biosynthetic process GO:0031408, oxidation-reduction process GO:0055114	iron ion binding GO:0005506; lipoxygenase activity GO:0016165; oxidoreductase activity GO:0016491; oxidoreductase activity, acting on single donors with incorporation of molecular oxygen, incorporation of two atoms of oxygen GO:0016702; metal ion binding GO:0046872
Zm.3976.1.S1_at	41.934	69.74	27.603	83.402	92.631	102.913	-2.77495	0.13	2.14355
Zm.6397.1.A1_at	44.922	34.547	47.518	82.716	89.797	97.471	-6.98033	0.0194	2.14123
Zm.469.1.A1_at	1000.6	764.102	1198.81	1755.72	2203.4	2324.43	-4.86071	0.041	2.14076	voltage-dependent anion channel protein2	vdac2	541796	NM_001111479	NP_001104949	anion transport GO:0006820, transmembrane transport GO:0055085	voltage-gated anion channel activity GO:0008308
Zm.7409.1.A1_at	149.514	212.684	119.222	333.03	334.445	333.617	-4.51777	0.0478	2.14007	hypothetical protein LOC100191559	LOC100191559	100191559	NM_001136989	NP_001130461	RNA processing GO:0006396, translation GO:0006412	RNA binding GO:0003723, structural constituent of ribosome GO:0003735
Zm.9443.1.A1_a_at	147.306	77.043	132.142	216.922	249.733	271.202	-3.6094	0.0765	2.13973	protein binding protein	LOC100281424	100281424	NM_001154342	NP_001147814	exocytosis GO:0006887; negative regulation of transcription, DNA-dependent GO:0045892	specific transcriptional repressor activity GO:0016566
Zm.8169.1.A1_at	1614.76	733.896	1682.61	3229.16	2170.15	2784.34	-2.58756	0.149	2.13891	hypothetical protein LOC100277698	LOC100277698	100277698	NM_001151200	NP_001144672
Zm.17095.1.A1_at	85.837	150.117	73.118	211.278	201.347	215.547	-3.46401	0.0833	2.13503	hypothetical protein LOC100191291	LOC100191291	100191291	NM_001136725	NP_001130197	protein phosphorylation GO:0006468	nucleotide binding GO:0000166, protein kinase activity GO:0004672, protein serine/threonine kinase activity GO:0004674, ATP binding GO:0005524, kinase activity GO:0016301
Zm.4015.1.A1_a_at	2678.51	2282.46	2414.29	4665.09	5663.75	5432.93	-10.067	0.0099	2.13454	60S acidic ribosomal protein P0	RP-P0	542454	NM_001112012	NP_001105482	translational elongation GO:0006414, ribosome biogenesis GO:0042254	structural constituent of ribosome GO:0003735
Zm.14452.1.S1_at	872.302	708.83	779.409	1619.34	1636.05	1764.69	-11.5077	0.00768	2.13276	ethylene response element binding protein	pco095978	100282307	NM_001155219	NP_001148691	transcription, DNA-dependent GO:0006351; regulation of transcription, DNA-dependent GO:0006355; regulation of transcription, DNA-dependent GO:0006355	DNA binding GO:0003677, sequence-specific DNA binding transcription factor activity GO:0003700
Zm.10124.1.A1_at	1044.02	1617.44	1065.93	2218.56	2735.11	2877.24	-4.63824	0.0454	2.13265	LOC100286003	pco121171	100286003	NM_001158891	NP_001152363	protein folding GO:0006457, response to stress GO:0006950	ATP binding GO:0005524, unfolded protein binding GO:0051082
Zm.9880.1.S1_at	23.428	57.405	25.888	73.043	78.361	58.971	-2.55662	0.153	2.13225
Zm.5011.1.A1_at	1899.27	530.632	1560.34	2320.57	2531.63	2593.98	-1.90305	0.25	2.132	sterol methyltransferase1	smt1	100126899	NM_001112601	NP_001106071	steroid biosynthetic process GO:0006694, metabolic process GO:0008152	sterol 24-C-methyltransferase activity GO:0003838, methyltransferase activity GO:0008168, transferase activity GO:0016740
Zm.6016.1.A1_at	341.303	167.974	288.432	555.295	507.31	568.453	-3.49325	0.0819	2.13152	hypothetical protein LOC100272384	LOC100272384	100272384	NM_001146865	NP_001140337	proteolysis GO:0006508	cysteine-type endopeptidase activity GO:0004197
Zm.5268.1.S1_at	757.288	778.751	782.56	2097.64	1165.62	1825.93	-4.25924	0.054	2.13075	hypothetical protein LOC100502385	LOC100502385	100502385	NM_001196863	NP_001183792
Zm.9908.1.A1_at	150.229	88.083	117.23	212.368	213.819	330.371	-3.55921	0.0786	2.13052	hypothetical protein LOC100277932	LOC100277932	100277932			transport GO:0006810, electron transport chain GO:0022900	iron ion binding GO:0005506, electron carrier activity GO:0009055, heme binding GO:0020037, metal ion binding GO:0046872
Zm.16820.1.S1_a_at	960.439	938.775	924.055	1997.76	1943.25	2063.97	-36.4261	0.00155	2.12658	LOC100279930	TIDP3457	100279930	NM_001152880	NP_001146352	tricarboxylic acid cycle GO:0006099, electron transport chain GO:0022900, oxidation-reduction process GO:0055114	electron carrier activity GO:0009055; oxidoreductase activity GO:0016491; oxidoreductase activity, acting on the CH-CH group of donors GO:0016627; flavin adenine dinucleotide binding GO:0050660
Zm.14302.1.A1_at	346.463	329.037	292.462	585.191	623.685	878.37	-5.5593	0.0306	2.12646	LOC100283656	IDP149	100283656	NM_001156557	NP_001150029	ubiquitin-dependent protein catabolic process GO:0006511, proteolysis involved in cellular protein catabolic process GO:0051603	endopeptidase activity GO:0004175, threonine-type endopeptidase activity GO:0004298, peptidase activity GO:0008233, hydrolase activity GO:0016787
Zm.8992.2.A1_a_at	1688.8	1119.11	1391.78	2754.49	2876.34	3182.26	-5.96437	0.0265	2.12422	hypothetical protein LOC100191900, LOC100282981	LOC100191900, pco070235b	100191900, 100282981	NM_001137324, NM_001155885	NP_001130796, NP_001149357	glucose metabolic process GO:0006006, metabolic process GO:0008152, oxidation-reduction process GO:0055114	catalytic activity GO:0003824, glyceraldehyde-3-phosphate dehydrogenase (NAD+) (phosphorylating) activity GO:0004365, binding GO:0005488, glyceraldehyde-3-phosphate dehydrogenase activity GO:0008943, oxidoreductase activity GO:0016491, NAD binding GO:0051287
Zm.16472.2.S1_at	525.563	704.349	533.52	1267.53	1119.96	1331.13	-6.95843	0.0195	2.12294	IAA-amino hydrolase ILR1-like 1	LOC100274316	100274316	NM_001148679	NP_001142151	metabolic process GO:0008152	protein binding GO:0005515, hydrolase activity GO:0016787
Zm.15086.1.S2_at	2303.04	3807.73	2434.15	5865.94	5544.8	6271.38	-4.61283	0.0459	2.12206	histone H4	H4C14	100192931	NM_001138113	NP_001131585	nucleosome assembly GO:0006334, cytoskeleton organization GO:0007010	DNA binding GO:0003677, actin binding GO:0003779
Zm.17657.1.A1_at	192.327	194.5	209.635	421.44	388.126	452.457	-14.4131	0.00546	2.11327	hypothetical protein LOC100304435	LOC100304435	100304435	NM_001165869	NP_001159341	regulation of Rab GTPase activity GO:0032313	Rab GTPase activator activity GO:0005097
Zm.5352.1.A1_a_at	589.443	501.599	498.282	1043.04	1144.87	1159.98	-11.6146	0.00758	2.11063	LOC100282293, LOC100284589, 3-isopropylmalate dehydrogenase 2	AI665421, cl362_2b, LOC100283376	100282293, 100283376, 100284589	NM_001155205, NM_001156277, NM_001157484	NP_001148677, NP_001149749, NP_001150956	branched chain family amino acid biosynthetic process GO:0009082, leucine biosynthetic process GO:0009098, oxidation-reduction process GO:0055114	magnesium ion binding GO:0000287; 3-isopropylmalate dehydrogenase activity GO:0003862; zinc ion binding GO:0008270; oxidoreductase activity GO:0016491; oxidoreductase activity, acting on the CH-OH group of donors, NAD or NADP as acceptor GO:0016616; metal ion binding GO:0046872; NAD binding GO:0051287
Zm.12523.1.A1_at	839.725	349.46	802.99	1235.99	1368.66	1309.23	-2.60605	0.147	2.11038	LOC100281712	umc1249	100281712	NM_001154632	NP_001148104		galactosylgalactosylxylosylprotein 3-beta-glucuronosyltransferase activity GO:0015018, transferase activity GO:0016740
Zm.832.1.A1_at	315.08	396.086	333.82	705.45	752.999	736.659	-10.4695	0.00925	2.10993	LOC100275137	pco148914b	100275137			negative regulation of nucleotide metabolic process GO:0045980	enzyme inhibitor activity GO:0004857
Zm.4397.1.S1_at	77.533	168.563	95.618	250.314	209.306	223.645	-3.13781	0.102	2.10869	hypothetical protein LOC100274308	LOC100274308	100274308	NM_001148671	NP_001142143
Zm.9899.1.A1_at	390.53	184.316	398.37	614.893	708.952	616.407	-2.8911	0.12	2.10827	hypothetical protein LOC100382638	LOC100382638	100382638	NM_001175362	NP_001168833	fatty acid biosynthetic process GO:0006633, metabolic process GO:0008152, lipid biosynthetic process GO:0008610	catalytic activity GO:0003824; transferase activity, transferring acyl groups other than amino-acyl groups GO:0016747
Zm.19132.1.S1_at	121.435	72.796	97.605	240.865	190.626	175.941	-4.24454	0.0544	2.10765	hypothetical protein LOC100273866	LOC100273866	100273866	NM_001148263	NP_001141735	regulation of transcription, DNA-dependent GO:0006355	transcription regulator activity GO:0030528
Zm.18343.1.S1_at	597.861	610.253	499.232	1118.95	1305.32	1165.79	-9.46915	0.0113	2.10659	LOC100283220	cl19095_1(597)	100283220	NM_001156122	NP_001149594
Zm.765.1.A1_at	217.957	316.578	238.047	558.767	488.381	562.599	-6.122	0.0252	2.10648	hypothetical protein LOC100274097	LOC100274097	100274097	NM_001148476	NP_001141948
Zm.7603.1.A1_a_at	124.196	266.019	126.545	362.564	302.576	354.9	-2.89133	0.12	2.10388	ribosomal RNA methyltransferase 1	LOC100285845	100285845	NM_001158735	NP_001152207	rRNA processing GO:0006364, rRNA methylation GO:0031167, methylation GO:0032259	nucleic acid binding GO:0003676, methyltransferase activity GO:0008168, RNA methyltransferase activity GO:0008173, rRNA (uridine-2'-O-)-methyltransferase activity GO:0008650, transferase activity GO:0016740
Zm.3263.1.A1_at	64.647	66.021	63.826	163.108	117.019	132.9	-7.6493	0.0163	2.10381	nudix hydrolase 13	LOC100284751	100284751	NM_001157646	NP_001151118		hydrolase activity GO:0016787
Zm.8720.2.A1_a_at	35.912	31.361	40.761	82.725	67.346	76.463	-7.69255	0.0162	2.10142	hypothetical protein LOC100501069	LOC100501069	100501069	NM_001195900	NP_001182829	galactose metabolic process GO:0006012, metabolic process GO:0008152, cellular metabolic process GO:0044237	catalytic activity GO:0003824, UDP-glucose 4-epimerase activity GO:0003978, binding GO:0005488, isomerase activity GO:0016853, coenzyme binding GO:0050662
Zm.19065.1.S1_at	463.733	432.793	446.674	861.553	1018.79	946.982	-14.1482	0.00561	2.10083	LOC100276867	cl34718_1	100276867	NM_001150571	NP_001144043
Zm.227.1.S1_at	1406.9	1610.05	1229.1	3392.67	2446.76	3100.64	-5.94011	0.0267	2.09877	LOC542221	cl122_1	542221	NM_001111832	NP_001105302	oxidation-reduction process GO:0055114	oxidoreductase activity GO:0016491; heme binding GO:0020037; sulfite reductase (ferredoxin) activity GO:0050311; iron-sulfur cluster binding GO:0051536; 4 iron, 4 sulfur cluster binding GO:0051539
Zm.18885.1.A1_at	469.153	791.841	483.115	1508.4	927.514	1184.01	-3.36248	0.0882	2.09763	hypothetical protein LOC100276818	LOC100276818	100276818	NM_001150527	NP_001143999
Zm.12351.1.A1_at	45.643	43.983	35.285	78.796	88.632	93.615	-7.79214	0.0159	2.09763	LOC100285210	pco120628	100285210	NM_001158104	NP_001151576
Zm.11621.2.A1_x_at	315.058	219.895	171.28	730.986	232.121	643.197	-1.83192	0.264	2.09516	diphthamide biosynthesis protein 3	LOC100286315	100286315	NM_001159202	NP_001152674
Zm.3633.8.A1_at	48.807	49.2	64.683	96.234	120.626	122.859	-6.08822	0.0255	2.09401
Zm.10312.1.A1_at	43.319	44.724	40.071	77.621	91.089	100.711	-8.94888	0.0124	2.09328	aldehyde dehydrogenase5	aldh5	541914	NM_001111577	NP_001105047	metabolic process GO:0008152, oxidation-reduction process GO:0055114	oxidoreductase activity GO:0016491
Zm.10137.1.A1_at	50.32	42.771	61.376	88.917	112.471	121.061	-5.27948	0.0344	2.09273
Zm.1628.2.S1_x_at	15.919	17.54	14.897	45.658	21.762	38.351	-3.22914	0.0954	2.09243	LOC100272921	pco127567(465)	100272921	NM_001147373	NP_001140845		DNA binding GO:0003677
Zm.9301.1.A1_at	13.931	14.84	13.776	51.327	32.312	15.731	-2.14108	0.208	2.09241
Zm.4600.1.A1_at	370.592	594.449	374.29	970.996	858.932	903.293	-4.61201	0.0459	2.09056	auxin inducible protein	cl24227_1	100284300	NM_001157195	NP_001150667
Zm.7736.1.S1_at	504.653	633.995	556.213	1180.96	1129.25	1218.81	-10.5763	0.00912	2.09032	maize insect resistance2	mir2	541654	NM_001111408	NP_001104878	proteolysis GO:0006508	cysteine-type endopeptidase activity GO:0004197, peptidase activity GO:0008233, cysteine-type peptidase activity GO:0008234, hydrolase activity GO:0016787
Zm.74.1.S2_at	2239.47	709.817	2407.78	3393.49	3218.01	3198.79	-1.86094	0.258	2.0898	annexin2	anx2	542446	NM_001112005	NP_001105475		calcium ion binding GO:0005509, calcium-dependent phospholipid binding GO:0005544
Zm.6225.1.A1_at	1153.61	766.406	1232.36	1841.14	2424.04	2226.6	-4.35112	0.0518	2.08932	LOC100274530	pco152633a	100274530	NM_001148887	NP_001142359	translation GO:0006412	structural constituent of ribosome GO:0003735
Zm.4619.3.A1_at	157.57	341.99	152.951	435.328	397.983	433.509	-2.77923	0.13	2.08872							methyltransferase activity GO:0008168
Zm.2917.1.A1_at	412.626	197.106	419.611	708.21	655.629	669.329	-2.94326	0.116	2.08827	Calcium-dependent protein kinase, isoform AK1	LOC100283544	100283544	NM_001156444	NP_001149916	protein phosphorylation GO:0006468	nucleotide binding GO:0000166, protein kinase activity GO:0004672, protein serine/threonine kinase activity GO:0004674, calcium ion binding GO:0005509, protein binding GO:0005515, ATP binding GO:0005524, kinase activity GO:0016301, transferase activity GO:0016740
ZmAffx.540.1.A1_at	237.329	292.361	238.736	533.185	504.511	559.451	-9.837	0.0104	2.08661	LOC100286066	cl14031_1	100286066	NM_001158954	NP_001152426
Zm.6732.2.A1_at	2589.33	1461.76	2338.71	3678.36	4696.35	4642.75	-3.80165	0.0688	2.08473	hypothetical protein LOC100502186	LOC100502186	100502186	NM_001196663	NP_001183592	RNA processing GO:0006396, translation GO:0006412	RNA binding GO:0003723, structural constituent of ribosome GO:0003735
Zm.5918.1.A1_at	1122.35	1325.97	1064.23	2379.19	2418.27	2491.02	-10.8631	0.00857	2.08387	LOC541933	pco060604	541933	NM_001111596	NP_001105066	nucleosome assembly GO:0006334
Zm.3889.1.A1_at	3949.36	4735.88	3939.88	9537.57	8034.09	8688.89	-9.3388	0.0115	2.08278	triosephosphate isomerase, cytosolic	TIM	100272481	NM_001146952	NP_001140424	gluconeogenesis GO:0006094, glycolysis GO:0006096, pentose-phosphate shunt GO:0006098, fatty acid biosynthetic process GO:0006633, metabolic process GO:0008152, lipid biosynthetic process GO:0008610	catalytic activity GO:0003824, triose-phosphate isomerase activity GO:0004807, isomerase activity GO:0016853
Zm.1091.4.A1_at	882.46	1067.69	716.749	1765.35	2601.74	1326.29	-3.23493	0.0951	2.08166	hypothetical protein LOC100192779	LOC100192779	100192779	NM_001137975	NP_001131447		copper ion binding GO:0005507, electron carrier activity GO:0009055
Zm.9762.1.A1_at	490.995	710.775	922.232	1666.93	1227.29	1418.77	-3.60881	0.0765	2.0815	hypothetical protein LOC100277958	LOC100277958	100277958	NM_001151393	NP_001144865	regulation of transcription, DNA-dependent GO:0006355	DNA binding GO:0003677, zinc ion binding GO:0008270
Zm.13240.1.S1_at	386.23	614.471	407.955	1057.79	760.207	1085.67	-3.93969	0.0639	2.0814	SNF1-related protein kinase	SnrK1	542687	NM_001112203	NP_001105673	protein phosphorylation GO:0006468	nucleotide binding GO:0000166, protein kinase activity GO:0004672, protein serine/threonine kinase activity GO:0004674, ATP binding GO:0005524, kinase activity GO:0016301
Zm.9236.1.A1_at	27.671	36.739	28.979	78.781	51.583	65.142	-4.85681	0.041	2.07896	Hypothetical protein LOC100278423	LOC100278423	100278423	NM_001151709	NP_001145181
Zm.13720.1.S1_s_at	176.228	314.943	223.097	433.671	539.382	475.181	-4.06271	0.06	2.07829	MPK17-2 - putative MAPK	LOC100281768	100281768	NM_001154688	NP_001148160	protein phosphorylation GO:0006468	nucleotide binding GO:0000166, protein kinase activity GO:0004672, protein serine/threonine kinase activity GO:0004674, MAP kinase activity GO:0004707, ATP binding GO:0005524, kinase activity GO:0016301, transferase activity GO:0016740
Zm.17988.1.A1_at	45.44	28.68	62.297	101.587	84.973	84.356	-3.13465	0.102	2.0777
Zm.3440.1.A1_at	1332.12	1474.52	1336.17	2777	2985.38	2837.41	-18.4323	0.00374	2.07721	LOC100272563	pco112665	100272563	NM_001147030	NP_001140502	metabolic process GO:0008152, folic acid-containing compound biosynthetic process GO:0009396	catalytic activity GO:0003824, methenyltetrahydrofolate cyclohydrolase activity GO:0004477, methylenetetrahydrofolate dehydrogenase (NADP+) activity GO:0004488, binding GO:0005488
Zm.11621.1.A1_x_at	504.039	612.669	442.853	1334.78	747.465	1228.12	-3.58095	0.0778	2.07697	diphthamide biosynthesis protein 3	LOC100284165	100284165	NM_001159474	NP_001152946
Zm.13778.1.A1_at	12.803	10.539	13.142	107.767	11.727	12.556	-0.998564	0.518	2.07613
Zm.16932.1.A1_s_at	454.706	489.626	384.68	947.974	796.563	1011.14	-7.23299	0.0182	2.07354	LOC100191547	cl51637_1	100191547	NM_001136977	NP_001130449
Zm.13040.1.A1_at	266.947	340.252	231.959	515.563	632.374	571.698	-5.74535	0.0284	2.06821	hypothetical protein LOC100194088	LOC100194088	100194088	NM_001139142	NP_001132614	rRNA processing GO:0006364
Zm.6604.1.A1_at	16.24	14.699	18.226	44.622	27.091	31.837	-4.55269	0.0471	2.06813	hypothetical protein LOC100280387	LOC100280387	100280387	NM_001153312	NP_001146784
Zm.11942.1.A1_at	230.835	517.31	368.632	781.863	642.452	774.885	-2.99545	0.112	2.06786	hypothetical protein LOC100193689	LOC100193689	100193689	NM_001138781	NP_001132253	metabolic process GO:0008152	catalytic activity GO:0003824, hydroxymethylglutaryl-CoA lyase activity GO:0004419, lyase activity GO:0016829
Zm.1884.1.S1_at	475.402	752.634	475.415	1060.46	1186.8	1194.84	-4.59924	0.0462	2.06771	LOC100285722	pco138115	100285722	NM_001158613	NP_001152085		nucleic acid binding GO:0003676
Zm.16211.1.S1_at	23.637	58.714	29.693	48.624	86.849	86.265	-2.17393	0.203	2.0677
Zm.2376.3.S1_a_at	1734.53	2720.18	1792.56	5241.67	3154.81	4511.33	-3.47346	0.0828	2.06616	ADP-ribosylation factor GTPase-activating protein 3	LOC100283451	100283451	NM_001156352	NP_001149824	regulation of ARF GTPase activity GO:0032312	ARF GTPase activator activity GO:0008060, zinc ion binding GO:0008270
Zm.17928.1.A1_at	70.861	102.306	97.456	169.604	188.455	194.764	-5.92126	0.0269	2.06544	hypothetical protein LOC100217238	LOC100217238	100217238	NM_001143593	NP_001137065	metabolic process GO:0008152	transferase activity GO:0016740; transferase activity, transferring glycosyl groups GO:0016757; transferase activity, transferring hexosyl groups GO:0016758
Zm.15392.1.A1_at	36.417	40.743	53.752	66.065	104.947	101.141	-3.84926	0.0672	2.06399
Zm.11665.1.A1_at	73.866	138.594	91.325	190.323	213.488	202.205	-3.85758	0.0669	2.0636
Zm.562.1.A1_at	31.757	35.893	27.583	78.791	49.486	70.802	-4.52884	0.0475	2.06304	glutathione transferase37	gst37	541846	NM_001111525	NP_001104995		glutathione transferase activity GO:0004364, transferase activity GO:0016740
Zm.3931.1.S1_at	580.776	848.036	598.209	1204.84	1336.88	1604.59	-4.90387	0.0402	2.06238	LOC100276886	pco107081a	100276886	NM_001150588	NP_001144060
Zm.10393.1.A1_at	471.331	703.431	429.08	1007.35	1233.24	1002.07	-4.34888	0.0519	2.06069	hypothetical protein LOC100502498	LOC100502498	100502498	NM_001196976	NP_001183905	pseudouridine synthesis GO:0001522, RNA processing GO:0006396, RNA modification GO:0009451	RNA binding GO:0003723, pseudouridine synthase activity GO:0009982
Zm.4409.1.A1_at	171.266	89.748	198.451	404.189	316.553	208.457	-2.32358	0.181	2.06015	LOC100194336	si606017c07	100194336	NM_001139372	NP_001132844	transcription, DNA-dependent GO:0006351; regulation of transcription, DNA-dependent GO:0006355; regulation of transcription, DNA-dependent GO:0006355	DNA binding GO:0003677, sequence-specific DNA binding transcription factor activity GO:0003700, transcription regulator activity GO:0030528, sequence-specific DNA binding GO:0043565
Zm.10382.1.S1_at	170.645	197.166	178.441	369.289	388.221	365.42	-15.4941	0.00497	2.05876	EMB2752	LOC100284157	100284157	NM_001157054	NP_001150526
Zm.7157.1.A1_at	1607.61	1614.96	1393.27	3253.32	2997.04	3234.79	-13.0714	0.00632	2.05824	catalytic/ oxidoreductase, acting on NADH or NADPH	LOC100280962	100280962	NM_001153882	NP_001147354
Zm.10122.1.S1_at	362.62	458.385	390.115	853.793	710.676	931.56	-6.83384	0.0202	2.05804	LOC100281124	cl33987_1	100281124	NM_001154043	NP_001147515	transport GO:0006810
Zm.5352.1.A1_at	1180.77	1365.69	1174.75	2397.39	2517.67	2728.63	-11.6016	0.00757	2.05623	LOC100282293, 3-isopropylmalate dehydrogenase 2	AI665421, LOC100283376	100282293, 100283376	NM_001155205, NM_001156277	NP_001148677, NP_001149749	branched chain family amino acid biosynthetic process GO:0009082, leucine biosynthetic process GO:0009098, oxidation-reduction process GO:0055114	magnesium ion binding GO:0000287; 3-isopropylmalate dehydrogenase activity GO:0003862; zinc ion binding GO:0008270; oxidoreductase activity GO:0016491; oxidoreductase activity, acting on the CH-OH group of donors, NAD or NADP as acceptor GO:0016616; metal ion binding GO:0046872; NAD binding GO:0051287
ZmAffx.1185.1.A1_at	106.707	137.326	103.293	209.213	265.237	237.056	-6.37159	0.0233	2.05598	Carbohydrate transporter/ sugar porter/ transporter	LOC100285582	100285582	NM_001158473	NP_001151945	transmembrane transport GO:0055085
Zm.886.4.S1_x_at	569.284	364.419	659.974	910.281	1373.13	948.12	-3.25106	0.0942	2.0532	hypothetical protein LOC100274379	LOC100274379	100274379	NM_001148739	NP_001142211
Zm.10043.1.A1_at	72.584	65.418	77.021	163.485	145.274	133.039	-9.40455	0.0114	2.05194
Zm.17502.1.A1_at	310.851	573.336	349.743	871.97	702.215	878.71	-3.56738	0.0784	2.05133	LOC100191354	cl6429_1(261)	100191354	NM_001136788	NP_001130260	transport GO:0006810, transmembrane transport GO:0055085	transporter activity GO:0005215, binding GO:0005488
Zm.1920.1.A1_a_at	1527.59	2088.7	1413.21	4125.26	2806.49	3356.79	-4.39907	0.0508	2.05029	LOC100126906, hypothetical protein LOC100273332, hypothetical protein LOC100275218	AY109668, LOC100273332, LOC100275218	100126906, 100273332, 100275218	NM_001147773, NM_001149358	NP_001141245, NP_001142830
Zm.7309.1.S1_at	468.079	525.301	376.343	930.374	875.9	978.216	-6.97851	0.0194	2.04996	nucleosome/chromatin assembly factor A104	nfa104	542654	NM_001112178	NP_001105648	nucleosome assembly GO:0006334
Zm.3261.1.A1_at	798.793	1116.55	826.766	1626.55	2055.68	1895.26	-5.66425	0.0294	2.04832	hypothetical protein LOC100274106	LOC100274106	100274106	NM_001148485	NP_001141957	arginine biosynthetic process GO:0006526, cellular amino acid biosynthetic process GO:0008652	nucleotide binding GO:0000166, argininosuccinate synthase activity GO:0004055, ATP binding GO:0005524, ligase activity GO:0016874
Zm.7165.1.A1_at	1598.2	1013.32	1322.61	2549.49	2548.76	2830.01	-5.24371	0.0349	2.04764	60S ribosomal protein L19-3	LOC100284115	100284115	NM_001157012	NP_001150484	translation GO:0006412	structural constituent of ribosome GO:0003735
Zm.4.1.S1_at	1847.42	3117.3	2437.2	5506.2	4607.04	4747.13	-4.45411	0.0494	2.04718	ferredoxin3	fdx3	542276	NM_001111876	NP_001105346	transport GO:0006810, electron transport chain GO:0022900	electron carrier activity GO:0009055; metal ion binding GO:0046872; iron-sulfur cluster binding GO:0051536; 2 iron, 2 sulfur cluster binding GO:0051537
Zm.3715.1.A1_at	502.786	592.12	526.343	1156.16	1050.69	1105.84	-12.7884	0.00639	2.04664	LOC100384654	pco088497(644)	100384654	NM_001177139	NP_001170610		nucleic acid binding GO:0003676, helicase activity GO:0004386, ATP binding GO:0005524, ATP-dependent helicase activity GO:0008026, hydrolase activity GO:0016787
ZmAffx.383.1.A1_at	55.947	29.41	50.588	93.078	84.157	91.016	-3.54357	0.0793	2.04603	DNA replication licensing factor mcm4	LOC100281587	100281587	NM_001154506	NP_001147978	DNA replication GO:0006260, DNA-dependent DNA replication initiation GO:0006270	nucleotide binding GO:0000166, DNA binding GO:0003677, ATP binding GO:0005524, nucleoside-triphosphatase activity GO:0017111
Zm.3607.2.A1_at	444.825	241.117	444.831	650.122	864.652	726.793	-3.24854	0.0944	2.04587	hypothetical protein LOC100273155	LOC100273155	100273155	NM_001147601	NP_001141073	transport GO:0006810, transmembrane transport GO:0055085	transporter activity GO:0005215, binding GO:0005488
Zm.9732.1.S1_at	314.74	525.595	724.826	1039.61	901.55	1095.27	-2.86554	0.122	2.04573	LOC100286235	pco145004	100286235	NM_001159123	NP_001152595	protein folding GO:0006457	heat shock protein binding GO:0031072, unfolded protein binding GO:0051082
Zm.6207.1.A1_a_at	2716.17	2127.53	2606.25	4406.96	5442.15	5359.6	-7.03832	0.0191	2.04361	hypothetical protein LOC100194345, 40S ribosomal protein S17-4	LOC100194345, LOC100282953	100194345, 100282953	NM_001139381, NM_001155858	NP_001132853, NP_001149330	DNA repair GO:0006281, translation GO:0006412	structural constituent of ribosome GO:0003735, DNA photolyase activity GO:0003913
Zm.14542.1.S1_at	99.123	295.704	126.149	351.098	277.589	323.77	-2.11059	0.212	2.04354
Zm.495.1.A1_at	1019.41	1121.99	977.108	1911.98	2100.36	2373.19	-9.55901	0.011	2.04303	prohibitin2	phb2	541816	NM_001111497	NP_001104967
Zm.2382.1.S1_x_at	107.156	250.331	108.254	324.974	267.609	284.174	-2.48743	0.16	2.04167	LOC100283015	pco103407	100283015	NM_001155917	NP_001149389	methionine biosynthetic process GO:0009086	kinase activity GO:0016301, S-methyl-5-thioribose kinase activity GO:0046522
Zm.3737.1.A1_at	45.44	64.003	30.556	86.33	113.653	77.056	-2.93939	0.117	2.04144	Hypothetical protein LOC100274176	LOC100274176	100274176	NM_001148550	NP_001142022	transport GO:0006810, transmembrane transport GO:0055085	binding GO:0005488
Zm.3419.1.S1_at	3647.67	3223.22	3875.79	7336.83	7439.74	7080.96	-12.6781	0.00649	2.03938	thioredoxin h homolog2	trh2	606487	NM_001112341	NP_001105811	cell redox homeostasis GO:0045454
Zm.6780.7.S1_a_at	49.378	59.048	62.137	108.864	130.143	108.373	-7.73156	0.0161	2.03881	Hypothetical protein LOC100274579	LOC100274579	100274579	NM_001148932	NP_001142404	glycolysis GO:0006096	phosphoglycerate kinase activity GO:0004618, kinase activity GO:0016301, transferase activity GO:0016740
Zm.6962.1.S1_at	381.182	409.793	322.58	956.67	621.736	717.723	-4.90679	0.0402	2.03859	sorbitol dehydrogenase homolog1	sdh1	100283066	NM_001155968	NP_001149440	metabolic process GO:0008152, oxidation-reduction process GO:0055114	catalytic activity GO:0003824, binding GO:0005488, zinc ion binding GO:0008270, oxidoreductase activity GO:0016491, metal ion binding GO:0046872
Zm.8920.2.S1_a_at	34.811	51.334	33.538	81.201	81.305	76.726	-5.1766	0.0357	2.03699	Hypothetical protein LOC100276014	LOC100276014	100276014
Zm.5390.1.A1_at	469.781	675.022	473.655	1072.59	1128.93	1048.16	-5.85607	0.0274	2.03681	single-stranded DNA-binding protein	LOC100285474	100285474	NM_001158367	NP_001151839		DNA binding GO:0003677, single-stranded DNA binding GO:0003697
Zm.9526.1.A1_at	405.793	679.943	424.55	999.018	905.732	1092.27	-4.09318	0.0591	2.03579	LOC100282439	cl30761_1	100282439	NM_001155350	NP_001148822	metabolic process GO:0008152	catalytic activity GO:0003824, ligase activity GO:0016874
Zm.14165.1.A1_at	716.614	1020.55	794.203	1744.25	1574.51	1783.89	-6.35701	0.0234	2.03559	LOC100279339	pco089743	100279339	NM_001152360	NP_001145832	metabolic process GO:0008152, cellular metabolic process GO:0044237	catalytic activity GO:0003824, binding GO:0005488, coenzyme binding GO:0050662
Zm.14471.3.S1_at	962.4	652.652	824.636	1495.81	1681.83	1736.61	-5.84186	0.0276	2.03557	60S ribosomal protein L7-2	pco101521(516)	100191368	NM_001136802	NP_001130274	translation GO:0006412	structural constituent of ribosome GO:0003735, transcription regulator activity GO:0030528
Zm.5283.1.A1_at	12.627	11.76	12.682	25.563	27.072	22.938	-13.0647	0.00631	2.03519
Zm.19099.1.S1_at	329.462	285.575	346.626	754.226	610.25	597.257	-7.5288	0.0168	2.03514	Hypothetical protein LOC100279571	LOC100279571	100279571	NM_001152568	NP_001146040	transcription, DNA-dependent GO:0006351; regulation of transcription, DNA-dependent GO:0006355; regulation of transcription, DNA-dependent GO:0006355	DNA binding GO:0003677, sequence-specific DNA binding transcription factor activity GO:0003700
Zm.4778.1.A1_at	1752.08	1022.2	1719.29	2736.39	3176.57	2984.66	-3.90826	0.065	2.03484	fructose-bisphosphate aldolase	LOC100286050	100286050	NM_001158938	NP_001152410	glycolysis GO:0006096, metabolic process GO:0008152	catalytic activity GO:0003824, fructose-bisphosphate aldolase activity GO:0004332, lyase activity GO:0016829
Zm.18781.1.A1_at	71.105	96.979	69.412	147.765	163.196	166.606	-6.22748	0.0244	2.03229	fructose-1,6-bisphosphatase	LOC100281068	100281068	NM_001153987	NP_001147459	carbohydrate metabolic process GO:0005975, carbohydrate biosynthetic process GO:0016051	hydrolase activity GO:0016787; fructose 1,6-bisphosphate 1-phosphatase activity GO:0042132; phosphoric ester hydrolase activity GO:0042578
Zm.2653.1.A1_at	632.195	327.207	610.516	938.018	994.74	1134.88	-3.20371	0.0971	2.03158	Oxidoreductase, 2OG-Fe oxygenase family protein	LOC100281191	100281191	NM_001154110	NP_001147582	oxidation-reduction process GO:0055114	oxidoreductase activity GO:0016491
Zm.1877.1.A1_at	18.591	24.653	25.426	21.497	223.359	20.289	-0.888802	0.565	2.02953	hypothetical protein LOC100275605	LOC100275605	100275605	NM_001149655	NP_001143127
Zm.12460.1.A1_at	520.956	465.692	586.209	1072.54	1037.63	1067.89	-10.5228	0.00921	2.02929	LOC100381841	pco101658	100381841	NM_001174632	NP_001168103	metabolic process GO:0008152	catalytic activity GO:0003824, phosphoglycolate phosphatase activity GO:0008967, hydrolase activity GO:0016787
Zm.11611.1.A1_at	32.865	40.273	37.983	80.851	73.649	70.471	-9.72403	0.0107	2.0285	hypothetical protein LOC100192942	LOC100192942	100192942	NM_001138123	NP_001131595	exocytosis GO:0006887
Zm.8280.1.A1_at	738.565	663.435	667.519	1425.39	1292.61	1473.71	-13.4339	0.00604	2.02483	LOC100276844	TIDP3278	100276844	NM_001150551	NP_001144023
Zm.3308.1.A1_at	118.673	251.92	135.683	321.103	320.459	326.671	-3.03941	0.109	2.02363	Hypothetical protein LOC100191678	LOC100191678	100191678	NM_001137107	NP_001130579	rRNA processing GO:0006364	RNA binding GO:0003723, methyltransferase activity GO:0008168, S-adenosylmethionine-dependent methyltransferase activity GO:0008757
Zm.11705.1.A1_at	408.758	628.133	397.59	880.63	1002.24	958.359	-4.6122	0.0459	2.02355	hypothetical protein LOC100193708	LOC100193708	100193708	NM_001138800	NP_001132272
Zm.3801.2.S1_a_at	25.827	28.246	28.385	61.843	41.018	67.626	-4.48989	0.0485	2.0234	hypothetical protein LOC100277001	LOC100277001	100277001	NM_001150676	NP_001144148	cell wall modification GO:0042545	hydrolase activity GO:0016787, pectinesterase activity GO:0030599, aspartyl esterase activity GO:0045330
Zm.241.1.S1_at	1640.79	1985.96	1548.12	3281.01	3404.2	3740.99	-8.31388	0.0141	2.0233	Superoxide dismutase4	sod4	542722	NM_001112234	NP_001105704	superoxide metabolic process GO:0006801, oxidation-reduction process GO:0055114	superoxide dismutase activity GO:0004784, antioxidant activity GO:0016209, oxidoreductase activity GO:0016491, metal ion binding GO:0046872
Zm.4028.2.S1_at	47.007	36.952	58.854	82.736	106.761	95.858	-4.59498	0.0463	2.02326	LOC100284013	TIDP3024	100284013	NM_001156911	NP_001150383
Zm.7034.1.A1_at	2469.07	1666.96	2615.5	5291.99	3818.89	4405.22	-4.1392	0.0576	2.02226	LOC100279884	umc1671	100279884	NM_001152836	NP_001146308
Zm.3073.1.A1_at	698.937	516.601	569.19	1104.67	1250.18	1228.08	-7.2434	0.0181	2.02082	nucleoside diphosphate kinase 2	LOC100283790	100283790	NM_001156689	NP_001150161	GTP biosynthetic process GO:0006183, UTP biosynthetic process GO:0006228, CTP biosynthetic process GO:0006241	nucleotide binding GO:0000166, nucleoside diphosphate kinase activity GO:0004550, ATP binding GO:0005524, kinase activity GO:0016301, transferase activity GO:0016740
Zm.5246.1.A1_at	2401.3	2203.06	2021.46	3846.97	5671.04	4042.79	-5.34122	0.0335	2.02042	LOC100282052	pco082226	100282052	NM_001154965	NP_001148437	cell redox homeostasis GO:0045454	oxidoreductase activity GO:0016491
Zm.3493.1.S1_at	70.348	105.199	66.766	160.912	185.291	136.659	-4.17532	0.0564	2.02032	hypothetical protein LOC100192977	LOC100192977	100192977	NM_001138151	NP_001131623	proteolysis GO:0006508, cellular process GO:0009987	aminopeptidase activity GO:0004177, peptidase activity GO:0008233, metalloexopeptidase activity GO:0008235, hydrolase activity GO:0016787, metal ion binding GO:0046872
Zm.10058.1.A1_at	326.479	69.701	293.003	393.551	362.735	385.066	-1.41126	0.371	2.02016	LOC100192027	cl34424_1	100192027	NM_001137450	NP_001130922		transferase activity, transferring glycosyl groups GO:0016757
Zm.12429.1.A1_at	193.981	259.215	183.503	390.141	445.44	437.053	-6.12011	0.0252	2.01911	conserved protein	LOC100283466	100283466	NM_001156367	NP_001149839
Zm.1601.1.S1_at	19.575	24.917	20.282	32.423	50.961	49.166	-4.29381	0.0532	2.0175	hypothetical protein LOC100272901	LOC100272901	100272901	NM_001147354	NP_001140826	lipid metabolic process GO:0006629, metabolic process GO:0008152	hydrolase activity GO:0016787
Zm.16838.2.A1_a_at	64.668	95.756	49.86	113.868	144.861	153.684	-3.33117	0.0899	2.01739	Heat shock factor protein 1	LOC100286298	100286298	NM_001159185	NP_001152657	regulation of transcription, DNA-dependent GO:0006355; response to stress GO:0006950	DNA binding GO:0003677, sequence-specific DNA binding transcription factor activity GO:0003700, sequence-specific DNA binding GO:0043565
Zm.7797.1.A1_at	340.295	545.494	336.684	703.94	780.079	933.358	-3.9144	0.0648	2.01659	LOC100280763	umc2048	100280763	NM_001153684	NP_001147156	protein targeting to mitochondrion GO:0006626, transport GO:0006810, protein transport GO:0015031, protein import into mitochondrial inner membrane GO:0045039, transmembrane transport GO:0055085	metal ion binding GO:0046872
Zm.8949.1.A1_at	983.133	171.277	966.519	1140.08	1066.29	1097.01	-1.20887	0.438	2.01604	hypothetical protein LOC100274863, hypothetical protein LOC100383563	LOC100274863, LOC100383563	100274863, 100383563	NM_001149124, NM_001176211	NP_001142596, NP_001169682	glycerol metabolic process GO:0006071, lipid metabolic process GO:0006629	phosphoric diester hydrolase activity GO:0008081, glycerophosphodiester phosphodiesterase activity GO:0008889
Zm.5976.1.S1_a_at	923.65	609.228	644.485	1191.54	1585.15	1572.75	-4.36413	0.0515	2.01579	hypothetical protein LOC100279511, small nuclear ribonucleoprotein G	LOC100279511, LOC100282336	100279511, 100282336	NM_001152511, NM_001155248	NP_001145983, NP_001148720	aromatic amino acid family biosynthetic process GO:0009073, chorismate metabolic process GO:0046417	nucleic acid binding GO:0003676, chorismate mutase activity GO:0004106
Zm.13341.1.S1_at	146.625	228.442	148.554	325.207	357.691	349.817	-4.71761	0.0437	2.01472	hypothetical protein LOC100191832	LOC100191832	100191832	NM_001137256	NP_001130728		catalytic activity GO:0003824
Zm.1138.1.A1_at	312.963	648.679	334.667	772.293	918.837	782.404	-2.92738	0.117	2.01421	LOC100282373	pco130702b	100282373	NM_001155285	NP_001148757	'de novo' pyrimidine base biosynthetic process GO:0006207, pyrimidine nucleotide biosynthetic process GO:0006221, cellular amino acid metabolic process GO:0006520	aspartate carbamoyltransferase activity GO:0004070, amino acid binding GO:0016597, transferase activity GO:0016740, carboxyl- or carbamoyltransferase activity GO:0016743
Zm.15352.2.S1_at	247.946	301.728	301.235	553.056	534.521	622.948	-8.75264	0.0129	2.0142	chaperone protein dnaJ 6	LOC100284400	100284400	NM_001157295	NP_001150767	protein folding GO:0006457	heat shock protein binding GO:0031072, unfolded protein binding GO:0051082
Zm.15543.1.S1_at	446.3	708.83	406.83	999.402	972.025	1078.38	-4.00489	0.0619	2.01157	hypothetical protein LOC100274220	LOC100274220	100274220	NM_001148592	NP_001142064
Zm.3856.1.S1_at	19.646	13.424	19.846	40.673	29.606	35.373	-4.41975	0.0503	2.01141	hypothetical protein LOC100384163	LOC100384163	100384163	NM_001176741	NP_001170212
Zm.530.1.S1_at	986.943	785.195	856.971	1847.24	1617.64	1806.37	-8.9271	0.0125	2.0106	LOC541875	TIDP2897	541875	NM_001111543	NP_001105013	cellular amino acid biosynthetic process GO:0008652, methionine biosynthetic process GO:0009086	methyltransferase activity GO:0008168, homocysteine S-methyltransferase activity GO:0008898, transferase activity GO:0016740, metal ion binding GO:0046872
Zm.18278.1.S1_at	583.092	437.551	632.329	937.112	1228.69	1138.31	-5.06835	0.0374	2.0103
AFFX-Zm-ef1a-5_x_at	859.195	969.143	976.044	1559.89	2182.77	1938.29	-6.54204	0.0222	2.00997	elongation factor alpha2	elfa2	100037748	NM_001112463	NP_001105933	translational elongation GO:0006414, translational elongation GO:0006414	nucleotide binding GO:0000166, translation elongation factor activity GO:0003746, GTPase activity GO:0003924, GTP binding GO:0005525, nucleotide binding GO:0000166, translation elongation factor activity GO:0003746, GTPase activity GO:0003924, GTP binding GO:0005525
Zm.3693.1.A1_at	33.363	31.013	29.933	52.776	88.302	53.956	-4.08196	0.0594	2.00984	16.9 kDa class I heat shock protein 1	LOC100280576	100280576	NM_001153495	NP_001146967	response to stress GO:0006950
Zm.6477.1.A1_at	363.408	424.029	330.76	676.624	704.68	865.757	-6.62867	0.0216	2.00822	LOC100272350	pco137067a	100272350	NM_001146833	NP_001140305	protein folding GO:0006457, protein import into mitochondrial matrix GO:0030150	adenyl-nucleotide exchange factor activity GO:0000774, protein binding GO:0005515, protein homodimerization activity GO:0042803, chaperone binding GO:0051087
Zm.15523.1.A1_at	234.891	348.594	244.708	560.67	502.395	575.794	-5.27693	0.0344	2.00784	threonine synthase	LOC100283397	100283397	NM_001156298	NP_001149770	cellular amino acid metabolic process GO:0006520, metabolic process GO:0008152, threonine biosynthetic process GO:0009088	catalytic activity GO:0003824, threonine synthase activity GO:0004795, pyridoxal phosphate binding GO:0030170
Zm.6625.2.S1_at	824.451	600.308	605.689	1285.54	1358.14	1388.19	-6.52461	0.0222	2.00707	60S ribosomal protein L9	LOC100280993	100280993	NM_001153912	NP_001147384	translation GO:0006412	structural constituent of ribosome GO:0003735, rRNA binding GO:0019843
Zm.722.1.A1_at	3963.68	5782.53	1887.64	6819.32	7761.96	6600.52	-2.09385	0.215	2.00625	chalcone synthase	c2	100274415	NM_001148774	NP_001142246	metabolic process GO:0008152, biosynthetic process GO:0009058, flavonoid biosynthetic process GO:0009813	catalytic activity GO:0003824; acyltransferase activity GO:0008415; naringenin-chalcone synthase activity GO:0016210; transferase activity GO:0016740; transferase activity, transferring acyl groups other than amino-acyl groups GO:0016747
Zm.15977.1.A1_at	19.582	23.671	25.35	37.463	49.647	51.007	-5.55633	0.0307	2.00614	LOC100278086	pco091786	100278086	NM_001151478	NP_001144950
Zm.12164.1.A1_at	73.965	360.661	58.583	275.133	137.348	333.624	-1.10227	0.477	2.00559	hypothetical protein LOC100193480	LOC100193480	100193480	NM_001138595	NP_001132067
Zm.14485.1.A1_at	3065.73	3794.82	3447.71	6463.21	6999.75	7151.39	-10.0931	0.00988	2.00549	hypothetical protein LOC100217209	LOC100217209	100217209			GTP biosynthetic process GO:0006183, UTP biosynthetic process GO:0006228, CTP biosynthetic process GO:0006241	nucleotide binding GO:0000166, nucleoside diphosphate kinase activity GO:0004550, ATP binding GO:0005524, kinase activity GO:0016301, transferase activity GO:0016740
Zm.4101.1.A1_at	558.56	650.762	485.126	1158.31	1023.68	1195.66	-7.152	0.0185	2.00332	human viral protein homolog1	hvp1	100275658	NM_001149693	NP_001143165
Zm.16532.4.S1_x_at	739.425	642.497	705.787	1141.94	1630.98	1447.33	-6.17015	0.0248	2.00328	60S ribosomal protein L18a	LOC100281633	100281633	NM_001154552	NP_001148024	translation GO:0006412	structural constituent of ribosome GO:0003735
Zm.9488.1.A1_at	534.193	666.215	574.788	1283.6	991.264	1291.66	-6.3876	0.0232	2.00285	LOC100280696	gpm461b	100280696	NM_001153615	NP_001147087	galactose metabolic process GO:0006012, metabolic process GO:0008152, cellular metabolic process GO:0044237	catalytic activity GO:0003824, UDP-glucose 4-epimerase activity GO:0003978, binding GO:0005488, isomerase activity GO:0016853, coenzyme binding GO:0050662
Zm.9948.1.A1_at	893.162	286.126	683.943	965.494	1191.96	1219.65	-1.97466	0.236	2.00253	LOC100284721	IDP253	100284721	NM_001157616	NP_001151088		transferase activity GO:0016740; transferase activity, transferring acyl groups other than amino-acyl groups GO:0016747
Zm.12735.1.A1_at	2491.83	273.713	1761.31	1767.16	2283.73	2390.03	-1.00317	0.516	2.00243	mitochondrial 2-oxoglutarate/malate carrier protein, LOC100274318	LOC100500990, pco074099(177)	100274318, 100500990	NM_001148681, NM_001195864	NP_001142153, NP_001182793	transport GO:0006810, transmembrane transport GO:0055085	binding GO:0005488
AFFX-Zm-ef1a-5_a_at	970.832	1260.1	1156.5	1875.52	2571.07	2355.74	-5.72142	0.0287	2.00243	elongation factor alpha2	elfa2	100037748	NM_001112463	NP_001105933	translational elongation GO:0006414, translational elongation GO:0006414	nucleotide binding GO:0000166, translation elongation factor activity GO:0003746, GTPase activity GO:0003924, GTP binding GO:0005525, nucleotide binding GO:0000166, translation elongation factor activity GO:0003746, GTPase activity GO:0003924, GTP binding GO:0005525
Zm.14412.1.S1_a_at	3300.12	2324.46	2910.98	5277.86	5555.61	6093.67	-6.2557	0.0242	2.00014	LOC100194289, 60S ribosomal protein L32	cl1797_4, LOC100381287	100194289, 100381287	NM_001139328, NM_001174186	NP_001132800, NP_001167657	translation GO:0006412	structural constituent of ribosome GO:0003735
Zm.11642.1.A1_at	34.033	54.005	34.083	74.219	84.761	79.625	-4.37533	0.0512	1.9997	protein kinase	LOC100281786	100281786	NM_001154706	NP_001148178	protein phosphorylation GO:0006468	nucleotide binding GO:0000166, protein kinase activity GO:0004672, protein serine/threonine kinase activity GO:0004674, binding GO:0005488, ATP binding GO:0005524, sugar binding GO:0005529, kinase activity GO:0016301
ZmAffx.512.1.A1_at	129.876	145.799	106.532	245.577	262.437	250.28	-7.39398	0.0175	1.99967
Zm.3845.2.A1_at	1984.86	808.088	1826.14	2528.62	2999.42	3080.68	-2.36031	0.176	1.99809	hypothetical protein LOC100272900	LOC100272900	100272900	NM_001147353	NP_001140825	carbohydrate metabolic process GO:0005975, glycolysis GO:0006096, tricarboxylic acid cycle GO:0006099, malate metabolic process GO:0006108, metabolic process GO:0008152, cellular carbohydrate metabolic process GO:0044262, oxidation-reduction process GO:0055114	catalytic activity GO:0003824; binding GO:0005488; oxidoreductase activity GO:0016491; malate dehydrogenase activity GO:0016615; oxidoreductase activity, acting on the CH-OH group of donors, NAD or NADP as acceptor GO:0016616; L-malate dehydrogenase activity GO:0030060
Zm.2077.1.A1_at	179.501	359.995	222.761	439.456	476.583	547.666	-3.21083	0.0967	1.99736
Zm.18548.1.A1_at	137.301	415.697	144.542	453.882	327.265	442.44	-1.83989	0.262	1.99718	hypothetical protein LOC100216883	LOC100216883	100216883	NM_001143270	NP_001136742
Zm.10090.2.A1_x_at	42.042	41.971	51.924	111.731	62.588	104.129	-3.52955	0.0799	1.99562	Senescence-associated protein DIN1	LOC100286331	100286331	NM_001159218	NP_001152690
Zm.4080.1.S1_at	530.294	423.03	542.38	800.921	1176.17	1025.32	-5.01838	0.0383	1.99485						oxidation-reduction process GO:0055114	oxidoreductase activity GO:0016491
Zm.14916.2.S1_at	100.793	105.042	118.089	190.382	230.926	225.46	-8.95363	0.0124	1.99398	Hypothetical protein LOC100272259	LOC100272259	100272259	NM_001146752	NP_001140224	protein folding GO:0006457, protein refolding GO:0042026, cellular protein metabolic process GO:0044267	nucleotide binding GO:0000166, protein binding GO:0005515, ATP binding GO:0005524, unfolded protein binding GO:0051082
Zm.18530.1.A1_at	183.221	348.126	195.723	456.89	449.003	480.486	-3.36217	0.0882	1.99127	hypothetical protein LOC100502509	LOC100502509	100502509	NM_001196987	NP_001183916	transport GO:0006810, transmembrane transport GO:0055085	transporter activity GO:0005215, binding GO:0005488
Zm.788.2.A1_at	747.187	277.665	634.216	939.137	978.233	1129.67	-2.21071	0.197	1.99058	hypothetical protein LOC100194151	LOC100194151	100194151	NM_001139201	NP_001132673		iron ion binding GO:0005506, electron carrier activity GO:0009055, heme binding GO:0020037
Zm.12224.1.S1_at	237.626	50.511	235.112	254.1	332.3	263.387	-1.32023	0.399	1.99003	hypothetical protein LOC100278972	LOC100278972	100278972	NM_001152065	NP_001145537
Zm.9930.1.A1_at	19.965	30.8	33.029	35.791	72.473	61.662	-2.5938	0.149	1.98954
Zm.1010.1.A1_at	382.31	771.79	372.793	854.148	970.431	1044.3	-2.79995	0.128	1.98906	LON2 protein	LON2	732810	NM_001112425	NP_001105895	proteolysis GO:0006508	nucleotide binding GO:0000166, DNA binding GO:0003677, ATP-dependent peptidase activity GO:0004176, serine-type endopeptidase activity GO:0004252, ATP binding GO:0005524, peptidase activity GO:0008233, serine-type peptidase activity GO:0008236, hydrolase activity GO:0016787, nucleoside-triphosphatase activity GO:0017111
Zm.13197.1.A1_at	17.908	17.975	13.68	33.636	29.338	35.083	-6.52814	0.0222	1.98843	plant IF-like protein	LOC100282727	100282727	NM_001155634	NP_001149106
Zm.1058.2.A1_a_at	2484.54	1885.54	2880.82	4320.34	5044.71	4867.53	-5.17749	0.0356	1.98833	dihydrolipoyllysine-residue succinyltransferase component of 2-oxoglutarate dehydrogenase complex, dihydrolipoyllysine-residue succinyltransferase component of 2-oxoglutarate dehydrogenase complex	LOC100280624, LOC100284269	100280624, 100284269	NM_001153542, NM_001157164	NP_001147014, NP_001150636	tricarboxylic acid cycle GO:0006099, metabolic process GO:0008152	dihydrolipoyllysine-residue succinyltransferase activity GO:0004149, acyltransferase activity GO:0008415, transferase activity GO:0016740
Zm.5616.1.A1_at	84.232	89.113	86.205	176.871	158.633	181.263	-15.5766	0.00496	1.98824	threonine endopeptidase, threonine endopeptidase	LOC100286365, LOC100304138	100286365, 100304138	NM_001159252, NM_001165613	NP_001152724, NP_001159085
Zm.10388.1.A1_at	600.793	547.637	576.717	1268.75	1169.22	1004.94	-9.3667	0.0115	1.98798	Omega-6 fatty acid desaturase-like	fad6	100101547			lipid metabolic process GO:0006629, oxidation-reduction process GO:0055114	oxidoreductase activity GO:0016491
Zm.8811.1.A1_at	291.148	140.014	222.676	584.134	355.44	342.274	-2.49818	0.159	1.98563	protein binding protein	LOC100281962	100281962	NM_001154880	NP_001148352		protein binding GO:0005515, zinc ion binding GO:0008270, metal ion binding GO:0046872
Zm.16333.1.A1_at	48.216	60.692	48.375	110.716	92.898	107.593	-7.32562	0.0178	1.98465	hypothetical protein LOC100217080	LOC100217080	100217080	NM_001143450	NP_001136922
Zm.12774.1.S1_at	424.047	187.199	402.227	767.886	512.876	633.699	-2.3736	0.174	1.98458
Zm.12265.1.A1_at	48.45	33.493	42.271	73.661	93.062	78.211	-5.33059	0.0336	1.98453	LOC100193703	umc1101	100193703	NM_001138795	NP_001132267
Zm.275.1.S1_a_at	566.233	440.818	609.293	1201.79	927.398	1066.01	-5.55621	0.0307	1.98423	ethylene receptor homolog2	etr2	541627	NM_001111382	NP_001104852	two-component signal transduction system (phosphorelay) GO:0000160; regulation of transcription, DNA-dependent GO:0006355; signal transduction GO:0007165; ethylene mediated signaling pathway GO:0009873; peptidyl-histidine phosphorylation GO:0018106	two-component sensor activity GO:0000155, two-component response regulator activity GO:0000156, protein histidine kinase activity GO:0004673, signal transducer activity GO:0004871, receptor activity GO:0004872, ATP binding GO:0005524
Zm.18508.1.S1_at	421.294	95.794	346.48	436.704	514.504	486.147	-1.4671	0.354	1.98417	uclacyanin-2	LOC100283995	100283995	NM_001156893	NP_001150365		copper ion binding GO:0005507, electron carrier activity GO:0009055
Zm.16356.2.A1_at	210.109	290.603	209.553	458.554	448.057	485.976	-6.15821	0.0249	1.9835
Zm.2964.1.S1_at	106.467	147.758	107.753	225.754	273.441	213.301	-5.21631	0.0351	1.98045	LOC100191774	AY106674	100191774	NM_001137199	NP_001130671	oxidation-reduction process GO:0055114	oxidoreductase activity GO:0016491
Zm.16817.1.S1_at	98.46	113.793	109.479	210.153	217.021	208.793	-15.2194	0.00505	1.98008	LOC100191313	pco104380	100191313	NM_001136747	NP_001130219	nucleotide-excision repair GO:0006289, proteasomal ubiquitin-dependent protein catabolic process GO:0043161	damaged DNA binding GO:0003684
Zm.6977.4.A1_at	1183.55	1789.69	1196.45	2863.32	2517.97	2727.69	-4.83925	0.0413	1.97979	acetolactate synthase1	als1	100285396	NM_001158289	NP_001151761	branched chain family amino acid biosynthetic process GO:0009082	magnesium ion binding GO:0000287, catalytic activity GO:0003824, acetolactate synthase activity GO:0003984, thiamine pyrophosphate binding GO:0030976, flavin adenine dinucleotide binding GO:0050660
Zm.875.1.S1_at	54.14	63.451	57.439	97.416	117.436	133.727	-6.63155	0.0216	1.97923	hypothetical protein LOC100276297	LOC100276297	100276297	NM_001150121	NP_001143593
Zm.2895.9.A1_a_at	3072.8	2810.12	2931.42	5421.23	5963.34	6070.44	-15.6658	0.00496	1.9792	60S ribosomal protein L44	LOC100280597	100280597	NM_001153516	NP_001146988	translation GO:0006412	structural constituent of ribosome GO:0003735
Zm.4467.1.S1_a_at	182.452	292.485	182.114	416.44	419.705	429.769	-4.31701	0.0526	1.97718	LOC100193777	IDP310	100193777	NM_001138863	NP_001132335	IMP biosynthetic process GO:0006188, purine ribonucleotide biosynthetic process GO:0009152	catalytic activity GO:0003824; N6-(1,2-dicarboxyethyl)AMP AMP-lyase (fumarate-forming) activity GO:0004018; lyase activity GO:0016829
Zm.537.2.S1_at	753.359	774.338	642.279	1315.29	1427.82	1540.05	-9.20842	0.0119	1.97632	hypothetical protein LOC100273405	LOC100273405	100273405	NM_001147842	NP_001141314	translational elongation GO:0006414	nucleotide binding GO:0000166, translation elongation factor activity GO:0003746, GTPase activity GO:0003924, GTP binding GO:0005525
Zm.18418.1.S1_at	709.708	330.157	701.891	1221.12	986.088	1053.04	-2.60816	0.147	1.97553	hypothetical protein LOC100384530	LOC100384530	100384530	NM_001177048	NP_001170519
Zm.4491.1.A1_at	151.874	172.365	152.701	307.457	347.497	287.876	-9.87066	0.0104	1.97419	arginine N-methyltransferase 2	LOC100286312	100286312	NM_001159199	NP_001152671		methyltransferase activity GO:0008168, transferase activity GO:0016740
Zm.7965.1.A1_at	958.696	1634.74	1324.12	3033.45	2041.17	2578.33	-3.52131	0.0804	1.97409	hypothetical protein LOC100303905	LOC100303905	100303905	NM_001165488	NP_001158960
Zm.4143.1.A1_at	1614.22	1863.38	1782.6	3431.25	3407.64	3527.86	-15.5495	0.00497	1.97408	LOC100285270	uaz122	100285270	NM_001158164	NP_001151636	oxidation-reduction process GO:0055114	monooxygenase activity GO:0004497, flavin-containing monooxygenase activity GO:0004499, flavin adenine dinucleotide binding GO:0050660, NADP binding GO:0050661
Zm.2662.1.A1_at	430.669	572.193	466.777	922.818	958.527	999.567	-7.75685	0.016	1.97354	hypothetical protein LOC100501537	LOC100501537	100501537	NM_001196237	NP_001183166	histidine biosynthetic process GO:0000105, metabolic process GO:0008152, cellular amino acid biosynthetic process GO:0008652	imidazoleglycerol-phosphate synthase activity GO:0000107; catalytic activity GO:0003824; transferase activity, transferring pentosyl groups GO:0016763
Zm.10008.1.A1_at	327.491	363.633	389.373	680.002	703.448	744.773	-11.9449	0.00727	1.97324	hypothetical protein LOC100276626	LOC100276626	100276626	NM_001150370	NP_001143842
Zm.13652.1.A1_at	69.828	99.788	70.401	222.26	104.689	161.72	-2.7395	0.133	1.97218	LOC100279068	pco121923	100279068	NM_001152122	NP_001145594
Zm.10332.1.A1_a_at	295.827	228.281	244.651	548.404	411.751	560.616	-5.38552	0.033	1.97143
ZmAffx.88.1.S1_at	14.457	13.382	12.551	24.888	23.685	31.479	-7.00349	0.0192	1.96974	Carnitine racemase/ catalytic	LOC100284027	100284027	NM_001156925	NP_001150397	metabolic process GO:0008152	catalytic activity GO:0003824
ZmAffx.1196.1.S1_at	725.96	280.685	721.857	1022.24	1086.63	1011.57	-2.14075	0.208	1.96947
Zm.2583.1.S1_at	409.604	361.2	378.196	657.194	771.495	841.495	-8.34017	0.0141	1.96826	ATP/GTP binding protein	LOC100283477	100283477	NM_001156377	NP_001149849
Zm.10656.1.A1_at	34.222	46.139	39.192	76.217	83.068	74.432	-7.30872	0.0179	1.9674	LOC100216802	cl8731_1(323)	100216802	NM_001143201	NP_001136673
Zm.13330.1.A1_at	347.415	691.648	411.263	1001.93	804.61	933.246	-3.11745	0.104	1.96723	hypothetical protein LOC100191860	LOC100191860	100191860	NM_001137284	NP_001130756	metabolic process GO:0008152	nucleotide binding GO:0000166; uridine kinase activity GO:0004849; ATP binding GO:0005524; kinase activity GO:0016301; transferase activity GO:0016740; phosphotransferase activity, alcohol group as acceptor GO:0016773
Zm.1920.2.A1_x_at	264.263	296.593	225.026	609.995	442.514	497.096	-5.48373	0.0315	1.96678	LOC100126906, hypothetical protein LOC100275218	AY109668, LOC100275218	100126906, 100275218	NM_001149358	NP_001142830
Zm.1727.1.A1_at	1131.57	843.467	1027.51	1838.06	2134.43	1899.61	-6.92333	0.0197	1.96603	hypothetical protein LOC100277120	LOC100277120	100277120	NM_001150778	NP_001144250	nucleoside metabolic process GO:0009116, nucleotide biosynthetic process GO:0009165	magnesium ion binding GO:0000287, ribose phosphate diphosphokinase activity GO:0004749
Zm.2766.1.A1_at	265.046	806.328	117.781	483.961	625.821	630.164	-1.19664	0.443	1.96457	peroxidase3	pox3	542505			response to oxidative stress GO:0006979, oxidation-reduction process GO:0055114	peroxidase activity GO:0004601, oxidoreductase activity GO:0016491, heme binding GO:0020037, metal ion binding GO:0046872
Zm.3254.1.S1_at	296.348	349.484	263.049	551.458	651.151	575.051	-7.01046	0.0192	1.96432	hypothetical protein LOC100274018	LOC100274018	100274018	NM_001148403	NP_001141875	translation GO:0006412	structural constituent of ribosome GO:0003735, 5S rRNA binding GO:0008097
Zm.12640.1.S1_at	170.69	141.779	130.237	312.708	256.807	296.719	-6.79557	0.0204	1.96266
Zm.8662.1.A1_at	330.616	1148.19	611.478	1118.55	1179.77	1329.61	-1.85731	0.259	1.96254	PGPS/D12	CNR09	100281907	NM_001154826	NP_001148298
Zm.13687.1.A1_at	577.277	998.775	657.14	1363.94	1448.17	1449.37	-4.04523	0.0605	1.96228	LOC100192733	pco123425	100192733			protein folding GO:0006457	peptidyl-prolyl cis-trans isomerase activity GO:0003755, isomerase activity GO:0016853
Zm.809.1.A1_at	178.503	226.971	180.711	361.543	470.643	324.98	-4.99377	0.0387	1.96202	calcium sensing receptor	LOC100284608	100284608	NM_001157503	NP_001150975		receptor activity GO:0004872
Zm.7074.1.A1_at	2122.32	3775.96	2201.78	5370.37	4986.28	4970.59	-3.58409	0.0777	1.96122	hypothetical protein LOC100381602	LOC100381602	100381602	NM_001174420	NP_001167891	GTP biosynthetic process GO:0006183, UTP biosynthetic process GO:0006228, CTP biosynthetic process GO:0006241	nucleotide binding GO:0000166, nucleoside diphosphate kinase activity GO:0004550, ATP binding GO:0005524, kinase activity GO:0016301, transferase activity GO:0016740
Zm.700.1.A1_at	839.448	1039.9	821.803	1632.53	1787.12	1852.51	-8.00858	0.0151	1.96038	heat shock 70 kDa protein, hypothetical protein LOC100383505	LOC100285374, LOC100383505	100285374, 100383505	NM_001158267, NM_001176153	NP_001151739, NP_001169624	protein folding GO:0006457, response to stress GO:0006950	nucleotide binding GO:0000166, ATP binding GO:0005524, unfolded protein binding GO:0051082
Zm.5190.1.A1_at	1757.44	1434.62	1756.07	4220.29	2653.92	2976.21	-4.34189	0.052	1.95995	Pyruvate kinase-like	Umi5	606466			glycolysis GO:0006096	magnesium ion binding GO:0000287, catalytic activity GO:0003824, pyruvate kinase activity GO:0004743, kinase activity GO:0016301, transferase activity GO:0016740, potassium ion binding GO:0030955
Zm.9121.1.A1_at	440.356	364.222	436.541	787.837	800.821	834.775	-10.4725	0.00926	1.95937	LOC100192710	umc2683	100192710	NM_001137912	NP_001131384
Zm.6006.1.A1_at	322.118	404.277	346.328	699.101	698.211	693.937	-10.0256	0.00998	1.95834	spermidine synthase 1	LOC100282933	100282933	NM_001155838	NP_001149310	spermidine biosynthetic process GO:0008295	catalytic activity GO:0003824, spermidine synthase activity GO:0004766, transferase activity GO:0016740
Zm.6823.1.A1_at	265.831	364.931	287.298	568.478	555.139	661.96	-6.09631	0.0254	1.95704	LOC100274273	IDP276	100274273	NM_001148637	NP_001142109	translation GO:0006412	structural constituent of ribosome GO:0003735
Zm.6752.1.A1_at	2887.44	3157.08	3153.46	5551.28	6035.06	6430.88	-12.9494	0.00628	1.95698	splicing factor, arginine/serine-rich 2	LOC100285761	100285761	NM_001158651	NP_001152123	nucleosome assembly GO:0006334	nucleotide binding GO:0000166, nucleic acid binding GO:0003676, DNA binding GO:0003677
Zm.6455.1.A1_at	607.359	314.879	544.626	1332.05	690.429	848.768	-2.38931	0.172	1.95695						protein phosphorylation GO:0006468	nucleotide binding GO:0000166, protein kinase activity GO:0004672, protein serine/threonine kinase activity GO:0004674, ATP binding GO:0005524
Zm.559.1.A1_at	17.921	17.858	22.46	45.653	31.664	37.221	-5.15252	0.0361	1.95615	glutathione S-transferase GST 34	LOC542634	542634	NM_001112159	NP_001105629		glutathione transferase activity GO:0004364, transferase activity GO:0016740
Zm.8920.1.A1_a_at	893.432	1055.13	839.675	1888.79	1649.13	1900.78	-8.13692	0.0147	1.95568	LOC100276014	pco064162(434)	100276014
Zm.10507.1.S1_at	138.116	113.793	134.77	229.057	230.611	299.304	-6.2583	0.0242	1.95431
Zm.16454.1.S1_at	164.52	283.326	175.957	288.195	515.044	411.464	-2.78261	0.129	1.95277	hypothetical protein LOC100272380	LOC100272380	100272380	NM_001146861	NP_001140333
Zm.19050.1.S1_at	21.075	18.192	28.594	57.02	32.407	44.156	-3.1746	0.099	1.95244	hypothetical protein LOC100274252	LOC100274252	100274252	NM_001148618	NP_001142090	regulation of transcription, DNA-dependent GO:0006355	transcription regulator activity GO:0030528
Zm.1123.1.S1_at	1633.07	1518.78	1404.8	2828.51	3081.88	2973.38	-13.3542	0.00611	1.9521	3-oxoacyl-reductase	LOC100381348	100381348	NM_001174213	NP_001167684	fatty acid biosynthetic process GO:0006633, metabolic process GO:0008152, oxidation-reduction process GO:0055114	catalytic activity GO:0003824, 3-oxoacyl-[acyl-carrier-protein] reductase (NADPH) activity GO:0004316, binding GO:0005488, oxidoreductase activity GO:0016491, NAD binding GO:0051287
Zm.16326.1.S1_at	755.258	2128.61	976.182	2377.58	2034.27	2413.06	-2.11445	0.212	1.95193	LOC100274361	cl25119_1(16)	100274361	NM_001148721	NP_001142193
Zm.18990.1.A1_at	192.284	426.668	284.393	553.576	561.909	557.535	-2.90543	0.119	1.95158	BRASSINOSTEROID INSENSITIVE 1-associated receptor kinase 1	LOC100281404	100281404	NM_001154322	NP_001147794	protein phosphorylation GO:0006468	protein kinase activity GO:0004672, receptor activity GO:0004872, protein binding GO:0005515, ATP binding GO:0005524, kinase activity GO:0016301
Zm.406.2.A1_a_at	1606.34	1447.55	1593.75	2559.51	3339.07	3221.33	-7.44712	0.0172	1.95123	NADPH producing dehydrogenase of the oxidative pentose phosphate pathway	pdh1	541699	NM_001111440	NP_001104910	pentose-phosphate shunt GO:0006098, metabolic process GO:0008152, oxidation-reduction process GO:0055114	catalytic activity GO:0003824, phosphogluconate dehydrogenase (decarboxylating) activity GO:0004616, binding GO:0005488, oxidoreductase activity GO:0016491, NADP binding GO:0050661, coenzyme binding GO:0050662
Zm.17840.1.A1_at	170.682	205.752	196.143	322.284	401.171	395.467	-7.40505	0.0175	1.95071	LOC100126931	gpm4	100126931
Zm.1056.2.A1_at	1486.94	1101.83	1281.69	2312.09	2539.65	2654.19	-6.98742	0.0193	1.95062
Zm.12706.1.A1_a_at	5279.31	3505.73	4898.58	8299.08	8761.48	9220.18	-5.15093	0.0361	1.94823	p8MTCP1, p8MTCP1	LOC100272713, LOC100283861	100272713, 100283861	NM_001147166, NM_001156759	NP_001140638, NP_001150231		metal ion binding GO:0046872
Zm.16804.1.S1_at	381.105	395.22	354.42	662.744	773.621	769.53	-11.1176	0.0082	1.9479	LOC100284384	si603005c07	100284384	NM_001157279	NP_001150751	translation GO:0006412	structural constituent of ribosome GO:0003735
Zm.2895.4.S1_a_at	2977.48	2659.74	2927.52	5129.15	5695.34	5865.6	-12.3983	0.00671	1.94789	60S ribosomal protein L44	LOC100280597	100280597	NM_001153516	NP_001146988	translation GO:0006412	structural constituent of ribosome GO:0003735
Zm.11141.1.S1_at	533.297	1453.47	469.43	1306.05	1590.7	1293.71	-1.83287	0.264	1.94751	hypothetical protein LOC100272903	LOC100272903	100272903	NM_001147356	NP_001140828	transport GO:0006810, transmembrane transport GO:0055085	ammonium transmembrane transporter activity GO:0008519
Zm.15702.1.S1_at	21.23	21.36	15.18	38.047	34.832	38.308	-5.69622	0.029	1.94648	hypothetical protein LOC100275817	LOC100275817	100275817	NM_001149811	NP_001143283
Zm.17506.1.A1_at	168.753	164.204	188.633	327.626	324.057	362.36	-12.0216	0.0072	1.94519	LOC100191925	umc2667	100191925	NM_001137349	NP_001130821	metabolic process GO:0008152, oxidation-reduction process GO:0055114	catalytic activity GO:0003824, binding GO:0005488, oxidoreductase activity GO:0016491
Zm.2412.1.S1_at	2997.13	1686.79	2887.2	4064.41	5596.75	4714.77	-3.20494	0.097	1.94409	LOC100192774	pco145462	100192774	NM_001137970	NP_001131442	translation GO:0006412	RNA binding GO:0003723, structural constituent of ribosome GO:0003735, rRNA binding GO:0019843
Zm.2702.2.S1_at	27.012	31.826	29.053	52.278	64.829	54.13	-8.12225	0.0147	1.94388	LOC100276342	IDP427	100276342	NM_001150152	NP_001143624
Zm.15984.1.A1_at	90.195	101.171	106.075	181.562	179.498	218.022	-8.38078	0.014	1.94347						nucleosome assembly GO:0006334	DNA binding GO:0003677
Zm.7453.1.A1_at	151.52	121.552	130.325	495.865	168.529	210.78	-1.98192	0.235	1.94328	Hypothetical protein LOC100192939	LOC100192939	100192939	NM_001138120	NP_001131592	carbohydrate metabolic process GO:0005975	catalytic activity GO:0003824; hydrolase activity, hydrolyzing O-glycosyl compounds GO:0004553; cation binding GO:0043169
Zm.3630.2.S1_at	933.845	2277.19	852.173	2947.99	2566	1756.02	-1.89904	0.251	1.94254	36.4 kDa proline-rich protein	LOC100286034	100286034	NM_001158922	NP_001152394	lipid transport GO:0006869
Zm.17096.1.S1_at	980.416	899.788	1024.75	1627.6	2099.97	1938.29	-7.86997	0.0156	1.94239	pale aleurone color1	pac1	100285351	NM_001158243	NP_001151715	protein targeting to mitochondrion GO:0006626, transport GO:0006810, protein transport GO:0015031, protein import into mitochondrial inner membrane GO:0045039, transmembrane transport GO:0055085	metal ion binding GO:0046872
Zm.5482.1.A1_at	1448.33	1424.67	1426.22	2661.56	2830.2	2861.29	-28.6817	0.00206	1.942	LOC100282098	pco110886	100282098	NM_001155011	NP_001148483
Zm.10820.1.S1_at	230.762	126.331	209.653	291.149	454.81	337.72	-2.90552	0.119	1.94137	hypothetical protein LOC100501636	LOC100501636	100501636	NM_001196317	NP_001183246	metabolic process GO:0008152	catalytic activity GO:0003824
Zm.12249.1.A1_at	629.512	734.165	639.426	1224.99	1345.93	1308.37	-11.7764	0.00739	1.93984	hypothetical protein LOC100502295	LOC100502295	100502295	NM_001196773	NP_001183702	'de novo' IMP biosynthetic process GO:0006189	catalytic activity GO:0003824, phosphoribosylformylglycinamidine cyclo-ligase activity GO:0004641, ligase activity GO:0016874
Zm.455.1.S1_a_at	1127.61	532.416	1026.64	1595.04	1579.6	1782.71	-2.76735	0.131	1.93876	dihydrolipoamide S-acetyltransferase1, dihydrolipoamide S-acetyltransferase	dla1, LOC541781	100284493, 541781	NM_001111466, NM_001157388	NP_001104936, NP_001150860	pyruvate metabolic process GO:0006090, metabolic process GO:0008152	dihydrolipoyllysine-residue acetyltransferase activity GO:0004742, protein binding GO:0005515, acyltransferase activity GO:0008415, transferase activity GO:0016740
Zm.1401.1.A1_at	554.013	404.47	530.477	988.103	885.348	989.212	-6.29682	0.0239	1.93811	hypothetical protein LOC100275862	LOC100275862	100275862
Zm.2165.1.A1_at	169.423	194.014	140.199	319.33	306.446	342.461	-6.6377	0.0215	1.9374	LOC100278701	cl51743_1a	100278701	NM_001151892	NP_001145364
Zm.17071.1.S1_at	73.105	32.965	47.939	90.062	96.406	96.739	-2.85979	0.123	1.93726	hypothetical protein LOC100277116	LOC100277116	100277116	NM_001150776	NP_001144248
Zm.5040.1.S1_at	583.296	785.187	654.63	1322.2	1254.82	1313.18	-7.50766	0.0169	1.93694	LOC100284790	pco071634b	100284790	NM_001157685	NP_001151157	oxygen transport GO:0015671	iron ion binding GO:0005506, oxygen binding GO:0019825, heme binding GO:0020037
Zm.3646.1.A1_at	972.585	1204.11	1034.71	1811.96	2195.55	2213.24	-7.25685	0.0181	1.93688	hypothetical protein LOC100272696	LOC100272696	100272696	NM_001147150	NP_001140622	protein folding GO:0006457, protein import into mitochondrial matrix GO:0030150	adenyl-nucleotide exchange factor activity GO:0000774, protein binding GO:0005515, protein homodimerization activity GO:0042803, chaperone binding GO:0051087
Zm.5108.1.A1_at	2418.65	71.105	1754.42	1200.5	1778.51	1026.82	-0.58106	0.713	1.93687	LOC100283129	pco076978a	100283129	NM_001156031	NP_001149503	carbohydrate metabolic process GO:0005975, cellular glucan metabolic process GO:0006073	hydrolase activity, hydrolyzing O-glycosyl compounds GO:0004553; xyloglucan:xyloglucosyl transferase activity GO:0016762; hydrolase activity GO:0016787
Zm.17170.1.A1_at	218.111	158.567	194.056	348.806	336.821	414.908	-5.8354	0.0277	1.93659	LOC100280907	pco086874	100280907	NM_001153827	NP_001147299		nucleotide binding GO:0000166, ATP binding GO:0005524
Zm.1323.1.S1_x_at	34.106	43.277	32.638	126.672	44.464	62.092	-2.05879	0.221	1.93629	hypothetical protein LOC100275312	LOC100275312	100275312
Zm.12305.1.A1_at	90.807	119.759	93.472	176.668	215.126	194.066	-6.31354	0.0238	1.93596	DNA binding protein	LOC100284698	100284698	NM_001157593	NP_001151065	transcription, DNA-dependent GO:0006351; regulation of transcription, DNA-dependent GO:0006355; regulation of transcription, DNA-dependent GO:0006355	DNA binding GO:0003677
Zm.15767.1.S1_at	22.916	19.489	21.932	52.477	33.175	40.794	-4.67863	0.0445	1.93548	LOC100279290	gpm175	100279290	NM_001152311	NP_001145783	carbohydrate metabolic process GO:0005975, glucose metabolic process GO:0006006, metabolic process GO:0008152, oxidation-reduction process GO:0055114	catalytic activity GO:0003824, glucose-6-phosphate dehydrogenase activity GO:0004345, binding GO:0005488, oxidoreductase activity GO:0016491
Zm.11829.1.A1_at	215.061	267.253	211.601	452.8	419.587	463.822	-8.13878	0.0147	1.93505	LOC100383127	cl17385_1	100383127	NM_001175793	NP_001169264
Zm.19170.1.S1_at	123.997	99.122	114.73	257.347	199.579	198.911	-6.13294	0.025	1.93499	LOC100284436	pco098884	100284436	NM_001157331	NP_001150803
Zm.42.1.S1_at	88.793	164.303	99.615	223.413	206.418	227.54	-3.44546	0.0842	1.9328	LOC542225	cdpk*-D84508	542225	NM_001111835	NP_001105305	protein phosphorylation GO:0006468	nucleotide binding GO:0000166, protein kinase activity GO:0004672, protein serine/threonine kinase activity GO:0004674, calcium ion binding GO:0005509, protein binding GO:0005515, ATP binding GO:0005524, kinase activity GO:0016301, transferase activity GO:0016740
Zm.3841.1.A1_at	24.744	26.974	25.369	43.983	47.593	58.353	-7.48128	0.0171	1.93224	SKP1-like protein 1A	LOC100283299	100283299	NM_001156201	NP_001149673	ubiquitin-dependent protein catabolic process GO:0006511	protein binding GO:0005515
Zm.4286.1.A1_at	1350.16	1255.98	1217.5	2473.55	2319.03	2592.19	-14.7888	0.00523	1.93116	hypothetical protein LOC100274092	LOC100274092	100274092	NM_001148471	NP_001141943	protein N-linked glycosylation via asparagine GO:0018279	dolichyl-diphosphooligosaccharide-protein glycotransferase activity GO:0004579, transferase activity GO:0016740
Zm.17655.1.S1_s_at	1011.37	657.692	936.407	1742.18	1560.38	1647.58	-4.82632	0.0416	1.93015
Zm.4825.1.A1_at	1129.13	544.084	995.897	1520.02	1585.31	1824.79	-2.83316	0.125	1.92982	hypothetical protein LOC100272679	LOC100272679	100272679
Zm.6270.1.A1_at	29.294	22.895	27.484	49.677	48.366	55.116	-7.83168	0.0157	1.92956
Zm.1313.1.A1_s_at	8.298	9.685	8.83	17.252	14.467	20.422	-6.01929	0.0259	1.92946
Zm.14120.1.S1_at	378.67	521.89	422.42	845.531	819.138	863.732	-6.88054	0.0199	1.92794
Zm.11664.2.A1_a_at	1024.86	1299.29	1166.31	2569.96	1975.76	2187.26	-6.38025	0.0232	1.9266	LOC100278684	umc2614	100278684	NM_001151881	NP_001145353	signal peptide processing GO:0006465	peptidase activity GO:0008233
[truncated: 16,115 more rows]
