# Supplementary material for: European Corn Borer (Ostrinia nubilalis) Induced Responses Enhance Susceptibility in Maize
Source: PLoS One. 2013 Sep 2;8(9):e73394. doi: 10.1371/journal.pone.0073394 (PMC3759431; doi:10.1371/journal.pone.0073394)
Supplement: Table S2 — Categories of genes that were differentially regulated in response to 48 h ECB feeding. (XLSX) [file pone.0073394.s004.xlsx]

## Sheet: Sheet1
Supplemental Table 2. Categories of genes that were differentially regulated in response to 48 h ECB feeding
Gene Name	NCBI Accession No.	Fold change	P value
Pathogenesis-related
Endochitinase A	NM_001165432	606.541	0.000877
Pathogenesis related protein-5	NM_001112232	356.298	0.00598
Beta 1,3 glucanase, PR-6	BT055652	278.585	0.00131
pathogenesis-related protein 10	NM_001152914, NM_001153901	208.279	0.00501
pathogenesis-related protein-5, TLP	NM_001157865	165.968	0.00252
beta-1,3-glucanase precursor	NM_001146860	146.983	0.0027
thaumatin-like protein	NM_001150422	137.649	0.00507
Chitinase chem5	NM_001112071	92.0475	0.0345
chitinase	NM_001148760	76.334	0.0152
beta-1,3-glucanase precursor	NM_001146860	60.2056	0.00274
chitinase 2	NM_001158529	53.4879	0.0197
PR-10	NM_001137540	35.5597	0.0127
zeamatin precursor	NM_001111886	34.3102	0.00549
chitinase	NM_001153068	33.2938	0.00432
pathogenesis related protein4	NM_001111929	28.8106	0.00343
zeamatin precursor	NM_001111886	16.6457	0.00659
zeamatin precursor	NM_001111886	15.5457	0.0089
endochitinase PR4	NM_001157282	15.5062	0.000939
basic endochitinase C	NM_001154745	6.05375	0.0495
pathogenesis-related maize seed protein	NM_001147273	5.99636	0.0431
thaumatin-like protein	NM_001150422	5.89832	0.00603
thaumatin-like protein precursor	NM_001158361	3.56255	0.00881
class I acidic chitinase	L16798	2.95089	0.0377
pathogen-related protein	NM_001157026	2.73413	0.0273
Protease Inhibitors
Bowman-Birk type trypsin inhibitor	NM_001154840	601.002	0.000611
Putative Bowman-Birk serine protease inhibitor	NM_001112514	357.354	0.00631
Bowman-Birk type wound-induced proteinase inhibitor WIP1	NM_001154892	254.894	0.00732
subtilisin-chymotrypsin inhibitor CI-1B, subtilisin-chymotrypsin inhibitor homolog1	NM_001111979	147.366	0.0188
maize proteinase inhibitor	EU972028	134.742	0.000642
cystatin6	NM_001112478	76.4364	0.00265
Bowman-Birk type wound-induced proteinase inhibitor WIP1	NM_001154863	38.327	0.0256
Subtilisin-chymotrypsin inhibitor CI-1C	NM_001153698	36.1798	0.00136
Bowman-Birk type wound-induced proteinase inhibitor WIP1	NM_001154863	28.084	0.0205
Cystatin2, Corn cystatin I	NM_001111825, NM_001112543	6.93741	0.00333
Corn cystatin I	NM_001111825	6.56852	0.00355
cystatin1, cystatin2	NM_001111825, NM_001112543	3.48391	0.00956
maize insect resistance2	NM_001111408	2.09032	0.00912
Glutathione S-transferases
glutathione transferase5	NM_001112244	16.5164	0.0277
glutathione S-transferase GST 21	NM_001111517	14.6169	0.00257
glutathione transferase7	NM_001112123	13.7554	0.00552
glutathione S-transferase2	NM_001111896	11.7745	0.00943
glutathione S-transferase	NM_001154287	9.87802	0.0428
glutathione transferase31	NM_001111521	9.69084	0.0099
glutathione transferase31	NM_001111521	9.4273	0.0127
glutathione transferase31	NM_001111521	9.41601	0.0139
glutathione transferase23	NM_001111524	9.17603	0.00365
glutathione transferase31	NM_001111521	8.85614	0.0126
glutathione S-transferase GSTU6	NM_001111527	7.71069	0.00841
glutathione S-transferase GST 15	NM_001112156	7.24688	0.0242
glutathione transferase20	NM_001111516	5.68529	0.0272
glutathione transferase20	NM_001111516	4.25189	0.0256
glutathione S-transferase GST 18	NM_001111514	3.02101	0.0179
glutathione S-transferase, C-terminal-like	NM_001153315	2.84228	0.0106
glutathione transferase32	NM_001111522	2.80661	0.028
glutathione transferase37	NM_001111525	2.06304	0.0475
glutathione S-transferase GST 38	NM_001111526	0.183108	0.0445
Chromatin Remodeling
Histone H3.2	NM_001137804	9.17529	0.00757
histone H4	NM_001138113	8.35892	0.0144
histone H4	NM_001138113	8.01937	0.00814
histone2b2	NM_001138182	7.99335	0.0122
Histone H3.2	NM_001137804	7.98684	0.0132
histone2b2	NM_001138182	7.73733	0.0189
Histone H3.2	NM_001137804	6.93782	0.0268
histone H2B.4	NM_001147926	6.89159	0.0256
Histone H3.2	NM_001137804	6.59254	0.0292
Histone H3.2	NM_001137804	6.42161	0.0451
histone H4	NM_001138113	6.39671	0.00974
histone H4	NM_001138113	6.39163	0.0074
histone H4	NM_001138113	6.35977	0.0216
Histone H2B.2	NM_001196636	6.25663	0.0276
Histone H3.2	NM_001137804	6.24038	0.033
Histone H3.2	NM_001137804	5.99725	0.0189
Histone H3.2	NM_001137804	5.93168	0.0134
histone H4	NM_001138113	5.75505	0.0124
histone H4, GATA transcription factor 19	NM_001138113, NM_001157203	5.45327	0.028
histone H4	NM_001138113	5.3223	0.00987
histone H2B.3	NM_001148610	5.23236	0.00685
histone H2B.4	NM_001148154	5.17985	0.0061
chromomethylase	NM_001111697	5.0513	0.0061
chromomethylase	NM_001111697	5.03638	0.00973
histone H2B.4	NM_001148154	4.935	0.0055
histone H2B.3	NM_001148610	4.68807	0.0079
HMG-like nucleosome/chromatin assembly factor D	NM_001112179	4.66172	0.00628
histone I	NM_001111960	4.62394	0.0113
histone H4	NM_001138113	4.62027	0.00566
H1 histone	NM_001111960	4.57949	0.00667
Histone H3.2	NM_001137804	4.54884	0.00733
histone H4	NM_001138113	4.24585	0.00325
chromomethylase	NM_001111697	4.02762	0.00588
histone I	NM_001111960	4.00157	0.0163
Histone2A1	NM_001111887	3.60103	0.00782
chromatin complex subunit A101	NM_001111617	3.02067	0.0135
Histone H3.2	NM_001137804	3.00491	0.00223
nucleosome/chromatin assembly factor 104	NM_001111718	2.96415	0.00418
histone 2B5	NM_001111888	2.68516	0.0342
Histone2b2	NM_001138182	2.66913	0.00527
Histone H3.2	NM_001137804	2.64405	0.0182
chromatin assembly factor 1 subunit B	NM_001139363	2.32384	0.0374
histone H4	NM_001138113	2.27938	0.0237
histone deacetylase	NM_001111431	2.21545	0.0218
histone H4	NM_001138113	2.12206	0.0459
nucleosome/chromatin assembly factor A104	NM_001112178	2.04996	0.0194
Protein Synthesis
40S ribosomal protein S19	NM_001138127	3.24995	0.00681
40S ribosomal protein SA	NM_001156332	3.11633	0.0116
60S ribosomal protein L7-1	NM_001154888	2.71622	0.0163
60S ribosomal protein L18a	NM_001158962	2.66667	0.0345
ribosomal protein S15 containing protein	NM_001156526	2.48153	0.0133
60S ribosomal protein L39	NM_001153514	2.37452	0.0354
ribosomal protein S24	NM_001153496	2.35211	0.0199
30S ribosomal protein S17	NM_001156660	2.3189	0.0133
40S ribosomal protein S10	NM_001159262	2.28454	0.035
ribosomal protein L22 family protein	NM_001148796	2.26698	0.0151
ribosomal protein L32 containing protein	NM_001155201	2.23666	0.0194
ribosomal protein L35 containing protein	NM_001156176	2.23321	0.0108
60S ribosomal protein L19-3	NM_001143234	2.18618	0.00847
60S ribosomal protein L37a, 60S ribosomal protein L37a	NM_001153594, NM_001154551	2.18328	0.0196
ribsomal protein L32 containing protein	NM_001155120	2.17149	0.0151
acidic ribosomal protein P2a-3	U62749	2.16987	0.0284
60S ribosomal protein L31	NM_001158649	2.15531	0.0355
60S acidic ribosomal protein P0	NM_001112012	2.13454	0.0099
60S ribosomal protein L19-3	NM_001157012	2.04764	0.0349
60S ribosomal protein L7-2	NM_001136802	2.03557	0.0276
60S ribosomal protein L9	NM_001153912	2.00707	0.0222
60S ribosomal protein L18a	NM_001154552	2.00328	0.0248
LOC100194289, 60S ribosomal protein L32	NM_001139328, NM_001174186	2.00014	0.0242
40s ribosomal protein S26	NM_001138411	0.428118	0.0294
60S ribosomal protein L13	NM_001139081, NM_001155400, NM_001156556, NM_001165605, NM_001175782, NM_001195862	0.100012	0.024
Auxin-related
auxin-binding protein ABP20 precursor, cupin	NM_001137400	175.191	0.00332
indole-3-acetic acid-amido synthetase GH3.8	NM_001158280	73.2011	0.00657
IAA-amino hydrolase ILR1	NM_001148715	13.3256	0.00979
auxin response factor 75	NM_001156310	3.38385	0.00883
IAA-amino acid hydrolase ILR1	NM_001176124	2.60945	0.0169
Putative auxin-repressed gene	NM_001147721	2.21577	0.0168
IAA-amino hydrolase ILR1-like 1	NM_001148679	2.12294	0.0195
auxin inducible protein	NM_001157195	2.09056	0.0459
auxin response factor 11	NM_001175833	0.484151	0.00988
auxin-responsive protein IAA17	NM_001148923	0.471169	0.0307
IAA13-auxin-responsive Aux/IAA family member	NM_001157157	0.457186	0.0499
IAA17-auxin-responsive Aux/IAA family member	NM_001137011	0.403591	0.0104
auxin response factor 18	NM_001196958	0.400714	0.0258
IAA13-auxin-responsive Aux/IAA family member	NM_001176827	0.364016	0.0472
auxin-responsive protein IAA10	NM_001147684	0.325235	0.037
IAA17-auxin-responsive Aux/IAA family member	NM_001137011, NM_001148923	0.30138	0.00565
IAA30 - auxin-responsive Aux/IAA family member	NM_001157154	0.267358	0.0259
auxin-repressed protein	NM_001137217	0.264148	0.0123
auxin-responsive protein IAA17	NM_001148923	0.201356	0.0157
auxin induced protein	NM_001111992	0.137353	0.0412
auxin-responsive AUX/IAA family member	NM_001155578	0.101747	0.0196
auxin-induced protein SNG4, putative	NM_001152429	0.03578	0.00723
Ethylene-related
ethylene responsive element binding protein 2	NM_001153388	42.1741	0.0425
ethylene-responsive factor-like protein 1	NM_001111800	23.7551	0.00599
ethylene response protein	NM_001143039	19.6824	0.0156
Ethylene-responsive factor-like protein 1	NM_001153441	13.0475	0.00742
acc oxidase	NM_001147895	11.4025	0.0175
ethylene-responsive factor-like protein 1	NM_001138301	6.7356	0.00693
ethylene-responsive factor-like protein 1	NM_001153441	6.23595	0.00603
ethylene-responsive transcription factor 4	NM_001153501	4.12914	0.0184
acc oxidase	NM_001111764	3.57257	0.0162
ethylene response element binding protein	NM_001156774	2.47656	0.0209
ethylene response element binding protein	NM_001155219	2.13276	0.00768
ethylene response protein	NM_001156158	0.418588	0.0131
ETHYLENE INSENSITIVE3-like 1 protein	NM_001152747	0.390665	0.0479
acc oxidase	NM_001136755	0.0534403	0.00316
