# Supplementary material for: European Corn Borer (Ostrinia nubilalis) Induced Responses Enhance Susceptibility in Maize
Source: PLoS One. 2013 Sep 2;8(9):e73394. doi: 10.1371/journal.pone.0073394 (PMC3759431; doi:10.1371/journal.pone.0073394)
Supplement: Table S3 — List of 171 proteins identified by LC-ESI MS/MS analysis when comparing 48 hr control and ECB-damaged maize stem tissue. (XLSX) [file pone.0073394.s005.xlsx]

## Sheet: Sheet1
Supplemental Table 3. List of 171 proteins identified by LC-ESI MS/MS analysis when comparing 48 hr control and ECB-damaged maize stem tissue.
		ProtScore					ESI iTRAQ Ratio
No.	Accession	Unused	Total	%Cov	Species	NAME	114:113	115:113	116:113	117:113	118:113	119:113	121:113
1	gi|195648024	29.65	29.65	66.67	Zea mays	lipoxygenase 2	0.829142	0.834088	0.83813	1.63966	1.46636	1.7797	1.94935
2	gi|33641708	14.84	14.84	59.34	Zea mays	o-methyltransferase	0.854342	0.891595	1.06318	0.530624	0.622007	0.671392	0.854669
3	gi|22488	14.13	23.57	54.99	Zea mays	sucrose synthase	0.906879	0.97553	0.99359	2.17883	1.59654	2.44281	2.15071
4	gi|194703646	27.56	27.56	77.18	Zea mays	fructose-1,6-bisphosphate aldolase	0.959356	0.896414	1.07683	1.55681	1.12585	1.4629	1.52842
5	gi|6166167	26.01	26.01	76.85	Zea mays	glyceraldehyde-3-phosphate dehydrogenase	1.07838	0.891253	0.971113	2.39902	1.42477	2.55483	2.33593
6	gi|226509797	14.68	14.68	74.38	Zea mays	phosphoglycerate kinase	0.844743	0.899982	1.03022	1.32687	0.976984	1.36946	1.56328
7	gi|229612178	19.91	19.91	57.05	Zea mays	beta-tubulin	0.894023	0.932135	0.935924	0.57335	0.608847	0.607738	0.679508
8	gi|223949495	3.47	3.88	40.28	Zea mays	DREPP4	0.789942	0.699403	1.11301	0.671315	0.657113	0.808462	0.849213
9	gi|21389139	12.98	12.98	36.11	Androsace erecta	ribulose-1,5-bisphosphate carboxylase/oxygenase large subunit	0.617991	0.822806	0.935603	0.474574	0.511484	0.651062	0.716149
10	gi|84626283	12.74	19.11	52.93	Zea mays	lipoxygenase	0.845837	0.855309	0.887377	1.3255	1.29435	1.44149	1.54064
11	gi|242074584	4.82	4.82	44.84	Sorghum bicolor	D-3-phosphoglycerate dehydrogenase	0.864444	1.01512	1.03542	1.66447	1.46698	2.01278	1.75149
12	gi|219886883	7.76	7.76	60.99	Zea mays	enolase	1.05957	0.880139	1.03274	1.4638	0.936173	1.57632	1.87895
13	gi|63079027	4.17	4.17	51.88	Zea mays	PR-10	0.933342	0.754332	0.914479	2.04089	1.99966	2.35269	3.13538
14	gi|238007594	7.16	7.16	46.86	Zea mays	DREPP2	0.856354	0.919589	1.06623	0.735225	0.864986	1.07361	1.03918
15	gi|3132310	7.72	7.72	31.35	Zea mays	phosphoenolpyruvate carboxylase	1.00434	0.883846	1.06658	1.37669	1.2975	1.19051	1.58643
16	gi|229611746	23.92	23.92	63.56	Zea mays	alpha-tubulin	1.13581	1.12437	0.912721	0.509945	0.618141	0.654975	0.670089
17	gi|219888603	10.91	10.91	34.65	Zea mays	pyruvate decarboxylase	0.805316	0.907504	0.841177	1.70339	1.64572	1.59221	1.74156
18	gi|75313356	5.32	5.32	29.68	Zea mays	methylenetetrahydrofolate reductase	0.806611	0.820832	0.944796	0.816127	0.879287	1.01428	1.1466
19	gi|212275097	6.14	6.14	58.35	Zea mays	UDP-glucose pyrophosphorylase	0.933831	0.975284	1.04913	1.16459	0.905438	1.33206	1.55448
20	gi|226505764	7.29	7.29	51.46	Zea mays	UDP-glucose 6-dehydrogenase	0.875177	1.06103	0.933312	1.30984	1.22418	1.415	1.61189
21	gi|226503399	15.9	15.9	45.91	Zea mays	elongation factor 2	0.963278	0.865635	0.999248	0.864373	0.8089	0.955699	0.997869
22	gi|195649503	37.15	37.15	78.24	Zea mays	phenylalanine ammonia lyase	1.00667	1.03259	1.04629	0.789387	0.765594	0.833013	1.08228
23	gi|219888507	9.01	9.01	47.1	Zea mays	phosphatidylinositol transfer protein (Sec14p)	0.822466	0.668052	0.983472	0.717761	0.704619	0.830078	0.813381
24	gi|257689943	2.06	2.06	55.67	Zea mays	flavodoxin	1.2933	1.1322	0.942236	1.41474	0.867164	1.27151	1.45574
25	gi|39980758	2.35	2.35	19.29	Zea mays	allene oxide synthase	1.06972	1.03753	1.19896	2.52962	1.96475	2.32468	2.82426
26	gi|226528389	4.93	4.93	34.86	Zea mays	GTP-binding protein PTD004	0.904656	1.0527	1.03749	1.24378	1.19209	1.56202	1.68848
27	gi|257704146	3.2	3.2	44.91	Zea mays	fasciclin-like protein	0.863361	0.848419	1.0432	0.673041	0.817904	0.850909	1.09535
28	gi|224031309	10.43	10.43	63.3	Zea mays	adenosylhomocysteinase	1.01458	0.832198	1.04825	1.11861	1.04674	1.30859	1.43423
29	gi|51038142	4.88	8.7	17.52	Oryza sativa	pyruvate decarboxylase	0.957426	1.02873	0.451394	7.67637	2.57583	4.3853	5.5326
30	gi|257734245	8.9	8.9	38.33	Zea mays	pyruvate kinase	0.929558	0.830829	1.29401	1.47225	1.42506	1.83163	1.7043
31	gi|257635206	13.33	28.03	59.74	Zea mays	phenylalanine ammonia lyase	0.946535	1.079	0.930026	0.782182	0.785027	0.909827	1.02511
32	gi|52353541	3.34	3.34	23.18	Oryza sativa		0.827925	0.708481	1.02774	0.767156	0.751897	1.12801	1.38144
33	gi|226507400	10.08	10.08	24.53	Zea mays	aconitate hydratase	0.909515	0.972657	1.03132	0.813676	0.854429	1.08286	0.958443
34	gi|125544237	4.66	4.66	44.19	Oryza sativa	40S ribosomal protein SA	0.631728	0.697963	0.732434	0.779092	0.594405	0.85626	0.733212
35	gi|242080811	6.81	9.61	33.53	Sorghum bicolor	aconitate hydratase	0.824955	0.930357	0.924466	0.773745	0.82001	0.929821	0.918397
36	gi|219888447	4	4	17.04	Zea mays	protein phosphatase 2A structural subunit	0.538672	0.862305	0.585331	0.44655	0.569587	0.506823	0.820497
37	gi|257664544	2.07	2.07	23.1	Zea mays	secretory peroxidase	1.54435	0.964817	1.36264	4.22776	2.77797	5.08555	4.17568
38	gi|625148	3.08	3.08	12.28	Zea mays	protein disulfide isomerase	0.729079	0.855865	0.781166	1.22944	0.882909	1.30179	1.31128
39	gi|75293603	8.13	8.13	75.22	Zea mays	fructokinase-2	0.948098	0.953508	0.964198	1.10553	1.05506	1.2429	1.35714
40	gi|31126793	2.11	2.11	21.18	Oryza sativa	glycine hydroxymethyltransferase	1.6644	1.19063	1.26986	1.51749	0.765246	1.33318	1.37195
41	gi|2921304	2.02	2.02	21.21	Zea mays	O-methyltransferase	1.09646	1.46597	1.16648	0.682929	0.712716	0.819309	0.764286
42	gi|219888267	2.06	2.07	15.18	Zea mays	NADP-dependent malic enzyme	0.877482	0.907701	1.36521	1.88893	1.78554	1.64995	1.42499
43	gi|242091445	5.43	5.43	47.06	Sorghum bicolor	glyoxysomal and mitochondrial malate dehydrogenases	0.790338	0.760135	1.02425	0.77542	0.771084	0.976197	1.14393
44	gi|225435758	3.05	18.83	58.35	Vitis vinifera	alpha-tubulin	0.905549	0.857961	1.09281	0.429169	0.409664	0.544148	0.449983
45	gi|212723074	4	4	48.96	Zea mays	40S ribosomal protein S7	0.709099	0.815614	0.725467	1.31152	0.69363	0.976887	1.14122
46	gi|226494977	3.7	3.7	21.79	Zea mays	pyruvate dehydrogenase	0.76887	0.747609	0.878279	0.779906	0.669768	1.07413	1.29998
47	gi|257737814	4.34	4.34	54.75	Zea mays	glutathione transferase III(b)	1.00056	1.03635	1.16374	1.16089	0.770219	1.34883	1.61557
48	gi|214014416	3.93	3.93	28.62	Zea mays	chitinase	0.963999	0.981693	0.885645	2.55003	2.45307	3.1289	2.74491
49	gi|242079699	2.06	2.06	19.15	Sorghum bicolor	26S proteasome non-ATPase regulatory subunit 3	0.816085	1.22859	1.16284	1.37789	1.17441	1.31076	1.08517
50	gi|257728835	3.44	3.44	38.41	Zea mays	40S ribosomal protein S13	0.92146	0.675659	0.804235	1.24905	0.763596	1.16126	1.06158
51	gi|226510054	2.09	2.09	19.21	Zea mays	60S ribosomal protein L5-1	0.880348	0.687215	0.792829	1.25411	1.16279	1.30015	1.06037
52	gi|226499006	2.26	2.86	27.16	Zea mays	patellin-1	0.843184	0.749728	1.03567	0.706931	0.575401	0.770301	0.886261
53	gi|227483055	2.93	2.93	39.27	Zea mays	Thiamine pyrophosphate	0.801215	0.761411	1.00829	1.23207	1.14316	1.41444	1.51404
54	gi|242057225	3.4	3.47	22.61	Sorghum bicolor	UDP-glucuronate decarboxylase	1.09291	0.90721	1.0183	1.60942	1.03893	1.38186	1.72316
55	gi|257664172	8.34	8.34	36.71	Zea mays	Probable cinnamyl alcohol dehydrogenase 8B	0.993188	1.06633	1.11744	1.22707	1.03161	1.32143	1.38226
56	gi|229612054	2.22	2.22	14.63	Zea mays	Probable cinnamyl alcohol dehydrogenase	0.999807	1.05398	1.00201	0.809851	0.733546	1.00814	1.37319
57	gi|238015232	4.73	4.73	58.27	Zea mays	actin-depolymerizing factor 3	0.750541	0.787138	0.876189	0.895697	0.850728	0.981954	0.922609
58	gi|257673498	2.15	6.37	45.52	Zea mays	14-3-3-like protein	0.585574	1.35986	0.825894	0.662368	0.925531	0.817966	1.05907
59	gi|6226702	2.47	2.47	23.53	Zea mays	40S ribosomal protein S8	0.790207	0.701324	0.924407	0.831303	0.864552	0.902463	1.06106
60	gi|242063486	2.39	2.39	21.78	Sorghum bicolor	alcohol dehydrogenase class 3	0.873886	0.992036	1.02668	0.847832	0.86785	0.915935	1.15231
61	gi|6899935	6.74	6.74	47.77	Arabidopsis thaliana	ubiquitin extension protein (UBQ5)	0.993396	0.99058	1.01882	1.06466	0.907182	1.14954	1.18658
62	gi|257717376	6.01	6.01	47.2	Zea mays	elongation factor 1-alpha	0.925255	0.841624	0.922897	1.0937	0.847146	1.06593	1.04187
63	gi|226530722	3.82	3.82	18.32	Zea mays	NADPH quinone oxidoreductase 1	1.12241	0.828618	1.45521	0.838886	0.909347	1.05584	1.2753
64	gi|39545864	2.48	2.48	41.57	Oryza sativa	60S ribosomal protein L12	1.04655	0.845703	0.74929	1.40496	0.819743	1.23275	1.4069
65	gi|224031017	3.68	3.68	32.12	Zea mays	glutamate dehydrogenase	0.822879	0.753863	1.02098	0.92149	0.744899	1.14686	1.36017
66	gi|257744966	3.54	3.54	31.64	Zea mays	Cell division cycle protein 48	0.974208	0.856306	0.958838	1.07267	1.12411	1.05543	1.41439
67	gi|226503896	2.54	2.54	35.37	Zea mays	elongation factor 1-delta 1	0.853538	0.952208	1.10245	1.14874	0.764125	1.36635	1.65106
68	gi|309561	4.24	4.24	28.82	Zea mays	mitochondrial chaperonin 60	0.860291	0.777655	1.19447	1.1166	1.07401	1.40903	1.57158
69	gi|226493589	13.46	13.46	41.41	Zea mays	ATP synthase beta chain	0.816144	0.757083	0.891116	0.908616	0.800555	1.02291	1.14024
70	gi|257726687	8.72	8.72	39.13	Zea mays	ATP synthase beta chain	0.859214	0.983664	1.08482	0.942608	0.901891	1.12044	1.19002
71	gi|242036717	2.73	2.73	29.67	Sorghum bicolor	maize 20S proteasome alpha subunit	0.893451	0.999491	1.12058	1.19124	0.833651	1.29674	1.6484
72	gi|15623805	6.62	6.62	32.24	Oryza sativa	putative ATP citrate lyase a-subunit	0.872413	0.906818	1.11818	0.783595	0.752617	0.681319	0.922615
73	gi|195636562	3.67	3.67	36.47	Zea mays	ribulose bisphosphate carboxylase small chain C	1.00374	1.01614	1.06925	0.79764	0.87917	1.08105	1.17007
74	gi|226492201	4.07	4.07	21.39	Zea mays	fructose-bisphosphate aldolase	0.84512	0.667995	1.12145	0.861937	0.594773	0.906705	1.11076
75	gi|229612166	2.28	2.28	26.47	Zea mays	40S ribosomal protein S3a	0.686962	0.828214	0.751468	0.911471	0.980747	1.05442	0.92635
76	gi|212723032	4.29	4.29	22.34	Zea mays	3-ketoacyl-CoA thiolase 2, peroxisomal precursor	1.19622	1.40554	1.62575	1.56284	1.02437	1.616	1.53616
77	gi|226506764	4.31	4.31	24.71	Zea mays	transaldolase 2	0.802966	0.9773	1.08282	1.13953	1.09726	1.43563	1.82311
78	gi|226510248	2.4	2.4	27.25	Zea mays	succinyl-CoA ligase beta-chain	1.02564	0.936814	1.18627	1.05773	1.05783	1.3488	1.46511
79	gi|239835740	4.05	4.05	37.98	Zea mays	60S ribosomal protein L13-2	0.783283	0.778589	0.906702	1.1173	1.07096	1.21128	1.22283
80	gi|242057247	3.38	3.38	21.03	Sorghum bicolor	mitochondrial lipoamide dehydrogenase	1.02804	0.900558	1.20083	1.05312	1.02983	1.42815	1.45975
81	gi|286124	4.72	4.72	33.99	Zea mays	glutamine synthetase	0.913809	1.02594	0.816433	1.2724	0.813534	0.919195	1.43232
82	gi|533252	35.44	35.44	73.16	Zea mays	sucrose synthase 2	0.879689	0.953423	0.904747	0.962688	0.983785	1.05079	1.13612
83	gi|242084460	2.39	2.39	19.3	Sorghum bicolor	Ubiquitin-activating enzyme E1	0.858143	0.964805	0.951002	1.09367	0.712515	1.48943	1.20928
84	gi|257345252	18.05	18.05	57.78	Zea mays	heat shock protein 70kDa	0.915915	0.907507	1.01733	1.02588	1.00155	1.12369	1.31258
85	gi|257737308	2.18	2.53	31.1	Zea mays	glutathione S-transferase	0.936024	0.828689	1.04291	0.818452	0.74247	0.851045	1.0993
86	gi|596080	2.14	2.14	14.69	Zea mays	thiamine biosynthetic enzyme	1.00435	1.43176	1.08969	1.13839	0.992642	1.19804	1.27447
87	gi|75293604	2.1	2.1	31.58	Zea mays	Fructokinase-1	0.592129	0.494127	0.582401	0.786371	0.638455	1.10989	1.33382
88	gi|134273458	4.49	4.49	38.85	Zea mays	serine hydroxymethyltransferase	0.993156	1.00114	1.00781	0.822785	0.976565	0.979321	1.17103
89	gi|226531007	3.26	3.26	31.75	Zea mays	proteasome subunit alpha type 1	1.00548	1.00574	0.966063	0.914873	1.02805	1.08377	1.12117
90	gi|195624976	6.68	6.68	46.2	Zea mays	adenosine kinase 2	0.882751	0.85374	0.974371	1.26082	1.10281	1.16301	1.48748
91	gi|242080071	3.14	3.14	33.09	Sorghum bicolor	heat shock protein 90	0.876679	0.892116	0.902975	1.03161	0.869525	1.04384	1.12416
92	gi|257349378	2.24	2.24	15.3	Zea mays	3-isopropylmalate dehydratase large subunit 2	0.889792	1.2875	0.756151	1.12323	0.692235	1.40313	1.14466
93	gi|6016075	7.52	23.31	76.26	Zea mays	Glyceraldehyde-3-phosphate dehydrogenase	0.813027	0.982863	1.05349	1.08883	0.796657	1.16859	1.48417
94	gi|37221605	4.28	4.28	46.12	Zea mays	caffeoyl-CoA 3-O-methyltransferase 1	1.136	1.16005	1.57633	1.04106	0.941647	1.37044	1.47738
95	gi|224031267	2.74	2.74	26.33	Zea mays	RuBisCO large subunit-binding protein subunit beta	0.782254	0.788068	0.680307	0.882929	1.03284	1.13641	1.19036
96	gi|257640662	6.31	6.31	34.08	Zea mays	NADP-dependent oxidoreductase P1	0.985092	0.852723	0.859292	1.07076	0.784985	0.878069	0.775879
97	gi|257354448	6.58	6.58	33.27	Zea mays	phosphoglycerate mutase	0.842466	0.905855	1.10056	1.05872	0.950078	1.11789	1.41404
98	gi|226494959	2.17	2.17	24.52	Zea mays	hsp20	0.713896	1.08909	1.02246	0.92015	0.631941	0.880351	0.901909
99	gi|257673484	3.74	11.48	76.17	Zea mays	14-3-3-like protein	0.855836	0.865276	0.907284	0.975299	0.891578	1.14626	1.13436
100	gi|257676115	9.2	24.16	58.3	Zea mays	methionine synthase protein	0.805121	0.862548	1.12468	0.945664	0.742943	0.992059	1.4127
101	gi|927572	2.11	2.11	20.19	Zea mays	Calreticulin	0.793418	0.860872	0.984756	1.06845	0.937113	1.26362	1.12131
102	gi|257696234	2.06	2.06	41.25	Zea mays	APx1 - Cytosolic Ascorbate Peroxidase	0.577882	0.737929	0.714275	1.05548	0.787291	1.11955	1.75228
103	gi|257345216	2.4	2.4	19.5	Zea mays	heat shock 70 kDa protein 4	0.93402	0.862498	1.10428	0.987864	0.902846	1.04005	1.11884
104	gi|55773928	5.68	5.68	46.6	Oryza sativa	putative NADP-specific isocitrate dehydrogenase	0.890619	0.753075	1.02267	0.973201	1.12381	1.16993	1.21576
105	gi|116788974	3.18	3.99	37.69	Picea sitchensis	26S protease regulatory subunit S10b	0.971849	0.684235	1.23079	0.941872	1.14691	1.06837	1.14959
106	gi|257345240	4.31	4.31	23.72	Zea mays	heat shock protein hsp70	0.923249	1.07777	0.939318	1.01416	0.832925	1.10895	1.28312
107	gi|98961087	2.07	2.07	29.33	Arabidopsis thaliana	40S ribosomal protein S14-2	1.073	0.598747	0.648597	0.983962	0.676595	1.16726	1.17187
108	gi|226492320	2.01	2.01	21.74	Zea mays	anthocyanidin 3-O-glucosyltransferase	1.28037	0.553487	1.13706	0.97449	0.7251	1.35394	1.20638
109	gi|257676121	33.74	33.74	68.67	Zea mays	methionine synthase	1.00002	0.877006	1.01376	0.982181	0.845539	1.08591	1.30994
110	gi|226492613	6.42	6.42	60.16	Zea mays	reversibly glycosylated polypeptide	0.82318	0.900883	1.15747	1.04685	1.22229	1.26773	1.335
111	gi|238015352	2.22	2.22	23.17	Zea mays	potassium channel beta subunit	1.02911	1.22344	1.25536	0.960874	0.812162	0.994661	1.19652
112	gi|187235712	3.7	3.7	34.04	Zea mays	cytoplasmic malate dehydrogennase	0.96707	0.818047	0.971725	0.976203	0.842979	1.16437	1.21327
113	gi|242096614	3.04	3.05	33.98	Sorghum bicolor	vacuolar ATP synthase catalytic subunit A	0.982113	0.73968	0.717216	0.972218	0.483298	0.888179	0.768106
114	gi|6016151	3.89	4.41	21.72	Zea mays	Luminal-binding protein 3	0.659629	0.617306	0.760837	1.00799	0.708464	1.33772	1.18239
115	gi|238014868	14.2	14.2	65.66	Zea mays	S-adenosylmethionine synthase	0.894584	1.01696	0.993332	1.0113	1.01255	1.28131	1.66753
116	gi|257710933	13.91	13.91	77.78	Zea mays	14-3-3 protein	1.01538	0.82652	1.04892	0.982336	0.885699	1.14567	1.17692
117	gi|223948941	2.91	2.91	25.5	Zea mays	mitochondrial aldehyde dehydrogenase 2	0.93239	0.828558	1.03986	0.994664	0.970325	1.14211	1.00123
118	gi|226500072	2.71	2.96	28.78	Zea mays	3-N-debenzoyl-2-deoxytaxol N-benzoyltransferase	0.762561	0.636739	0.870134	1.00533	0.885381	1.0531	1.13661
119	gi|226497070	8.18	8.18	38.37	Zea mays	60S ribosomal protein L4	0.865663	0.9176	0.847349	0.997064	0.921477	1.10548	1.07628
120	gi|242039131	12.31	12.31	63.13	Sorghum bicolor	actin-2	0.810195	0.527569	0.859785	0.999538	0.80326	0.946249	1.18241
121	gi|218192543	11.56	11.56	56.03	Oryza sativa	d-TDP-glucose dehydratase	0.938832	1.07149	0.893887	1.21623	1.11963	1.57481	1.73208
122	gi|13165	5.27	5.27	35.62	Oenothera biennis	ATPase subunit 1	1.15302	0.744397	1.02187	1.26893	1.10558	1.39315	1.21633
123	gi|51536269	4.43	4.43	30.19	Oryza sativa	26S proteasome regulatory particle triple-A ATPase subunit6	0.519418	0.429798	0.503361	0.819641	0.747946	1.10157	1.18857
124	gi|3342802	4.41	4.41	42.95	Zea mays	putative cytosolic 6-phosphogluconate dehydrogenase	0.801455	0.72671	1.09463	1.68686	1.2589	1.89137	2.1734
125	gi|257672702	3.79	3.86	14.31	Zea mays	heat shock 70 kDa protein	1.54672	1.06783	1.2053	2.07862	1.61231	2.51168	2.25337
126	gi|226531900	3.72	3.72	18.35	Zea mays	phosphoserine aminotransferase 1	0.917213	0.815683	0.940644	1.30522	1.15714	1.78038	1.18807
127	gi|257742443	3.26	3.26	33.52	Zea mays	O-methyltransferase ZRP4	0.96451	1.33987	1.22136	2.46318	1.88074	3.69487	4.18992
128	gi|257690125	2.83	2.83	22.86	Zea mays	phospho-2-dehydro-3-deoxyheptonate aldolase 1	0.98936	1.01008	1.20356	1.17598	0.913342	1.40095	1.85762
129	gi|226502764	2.79	2.79	26.85	Zea mays	O-methyltransferase ZRP4	0.789966	1.07151	1.36878	0.466866	0.697117	0.825534	0.852864
130	gi|242061308	2.61	2.61	14.58	Sorghum bicolor	Peroxisomal fatty acid beta-oxidation multifunctional protein	0.85503	1.24112	0.825937	1.45809	0.73718	1.03797	1.24556
131	gi|226529328	2.52	2.52	22.12	Zea mays	D-3-phosphoglycerate dehydrogenase	1.36956	1.61593	0.661436	3.27854	2.72852	1.87328	1.54257
132	gi|254808123	2.42	4.46	18.15	Welwitschia mirabilis	ATP synthase subunit alpha	1.05892	0.800134	1.0514	1.0585	1.02865	1.12825	1.16464
133	gi|57471712	2.29	2.29	27.73	Triticum aestivum	ribosomal protein l34	1.12622	0.577385	1.11044	1.60293	1.55635	2.05785	1.09993
134	gi|257672913	2.27	2.27	14.97	Triticum aestivum	annexin p33	0.956473	1.12708	0.876557	0.924143	1.12134	1.0683	1.1972
135	gi|226455793	2.27	2.27	27.84	Micromonas pusilla	40S ribosomal protein S5	0.624469	0.697876	0.854715	0.897366	0.945454	1.36109	1.13645
136	gi|257716297	2.18	2.18	20.38	Zea mays	dihydroflavonol-4-reductase	0.765671	0.935944	0.887258	0.708913	0.858664	0.798729	0.861927
137	gi|242050654	2.14	2.14	10.65	Sorghum bicolor	putative karyopherin-beta 3 variant	0.966752	0.665388	0.836104	1.0098	0.987852	0.890452	0.973359
138	gi|218192875	2.12	2.12	7.612	Oryza sativa	putative ribosomal protein	1.11633	1.32081	0.916907	1.09827	0.945328	1.29263	1.43714
139	RRRRRgi|147792799	2.08	2.08	6.108	Vitis vinifera	REVERSED hypothetical protein	0.998499	0.826267	1.1182	1.0758	0.819137	1.18574	1.22476
140	gi|226502106	2.08	2.08	13.07	Zea mays	glutaminyl-tRNA synthetase	0.832012	0.745916	0.882084	1.00947	1.25015	1.33922	1.21966
141	gi|52353695	2.07	2.07	19.25	Oryza sativa	N-ethylmaleimide sensitive fusion protein	1.15091	1.13765	1.09287	0.725815	2.25318	1.55058	0.934771
142	gi|238014940	2.06	2.06	18.95	Zea mays	60S ribosomal protein L9	1.18406	0.773644	0.681809	1.28197	1.00764	1.41306	1.18788
143	gi|194693332	2.06	2.1	24.49	Zea mays	T-complex protein 1 subunit zeta	0.939344	1.19493	1.48001	1.2928	0.614558	1.37221	1.29777
144	gi|224132582	2.06	2.06	6.745	Populus trichocarpa	SET domain protein	0.854572	1.26473	1.80158	0.837072	0.715307	0.826719	1.2948
145	gi|222625972	2.06	2.06	17.93	Oryza sativa	40S ribosomal protein S15	0.819927	0.604176	0.810656	0.727409	0.785186	0.905047	0.651185
146	RRRRRgi|62733613	2.05	2.05	10.47	Oryza sativa	Mov34/MPN/PAD-1 family	0.379784	1.04269	1.20658	1.29784	1.36359	1.12561	1.05447
147	gi|49388355	2.01	2.01	14.7	Oryza sativa	putative DNA-damage inducible protein	1.42045	1.20316	1.31416	1.55735	0.828456	2.17625	1.75378
148	gi|224034531	2.01	2.01	39.08	Zea mays	60S ribosomal protein L2	0.933345	0.995009	0.910884	1.1439	1.21141	1.38026	1.2763
149	gi|226497762	2	2.34	14.21	Zea mays	O-methyltransferase ZRP4	1.75429	0.954467	1.25859	1.73196	1.08849	0.89433	1.34021
150	gi|77550897	2	2	15.16	Oryza sativa	6-phosphogluconate dehydrogenase	1.57736	1.09387	0.621226	0.659906	0.394811	0.646698	0.802358
151	gi|242067056	2	2	11.06	Sorghum bicolor	26S proteasome subunit RPN5b	1.37871	1.32658	2.00724	0.443881	0.262853	0.536568	0.511224
152	gi|242062294	2	2	10.75	Sorghum bicolor	protein grpE	1.3414	1.4422	1.87634	1.56855	1.48925	3.13038	2.41801
153	gi|3777447	2	6.89	28.11	Solanum tuberosum	14-3-3 protein	1.32863	1.53726	1.95059	1.68784	1.49725	2.1498	1.56863
154	gi|226507852	2	2	10.57	Zea mays	O-succinylhomoserine sulfhydrylase	1.24922	1.21421	1.59718	3.16614	2.41223	2.90857	3.00993
155	gi|257716263	2	2	15.77	Zea mays	peroxidase	1.14896	0.75663	0.991665	0.562661	0.555084	0.456584	0.980906
156	gi|192912992	2	2	12.83	Elaeis guineensis	40S ribosomal protein S4	1.111	1.04291	1.2794	1.52097	1.83839	1.63419	1.8288
157	gi|7270487	2	2	12.96	Arabidopsis thaliana	cysteine proteinase-like protein	1.04917	1.49039	0.806437	0.578453	1.08493	1.55521	1.11265
158	RRRRRgi|116056963	2	2	20.61	Ostreococcus tauri	REVERSED DHHC-type Zn-finger proteins	0.993746	1.06792	1.13971	0.876298	1.55472	1.3172	1.55822
159	gi|195621504	2	2	35.32	Zea mays	heat shock 22 kDa protein	0.990623	0.762893	1.11319	1.62827	0.862023	2.70261	2.2927
160	gi|226499578	2	2	14.54	Zea mays	3-dehydroquinate dehydratase	0.889213	1.09017	1.17368	0.983965	1.14473	1.22095	1.70845
161	gi|242090647	2	2	15.8	Sorghum bicolor	aspartate aminotransferase	0.819574	1.06979	2.06894	1.5634	1.59149	1.51234	1.81192
162	RRRRRgi|7573368	2	2	10.36	Arabidopsis thaliana	uncharacterized protein	0.805552	0.850157	0.868678	1.11296	0.882702	1.12674	1.01145
163	gi|226501248	2	2	21.74	Zea mays	thioredoxin-like protein 5	0.78714	0.641291	0.65287	1.26386	1.05814	1.0574	1.1461
164	gi|239053195	2	2	10.14	Zea mays	selenium-binding protein	0.784084	1.11352	0.901112	1.05266	0.707431	1.23581	1.32592
165	gi|242082017	2	2	16.42	Sorghum bicolor	ankyrin repeat domain-containing protein 2	0.775421	1.11978	1.13412	0.236432	0.955708	0.645041	1.40237
166	gi|195607238	2	2	8.8	Zea mays	aquaporin TIP1.1	0.736752	0.567611	0.997481	0.334863	0.349528	0.415924	0.383266
167	gi|242078103	2	2	20.17	Sorghum bicolor	Tryptophan synthase beta chain 2	0.733627	1.03412	1.27023	2.22235	1.59549	1.72812	2.90149
168	gi|158324048	2	2	14.79	Triticum turgidum	aquaporin 2.1	0.702862	0.77422	0.979435	0.688925	0.759477	0.798625	0.75638
169	gi|3850999	2	2	14.48	Zea mays	pyruvate dehydrogenase E1 beta subunit isoform 1	0.673267	1.05996	0.531903	1.46865	0.789879	0.80583	1.02805
170	gi|51091106	2	2	15.61	Oryza sativa	hypothetical protein	0.666877	0.786742	0.833491	0.896523	0.689673	0.973106	1.15821
171	gi|226494933	2	2	9.69	Zea mays	phospholipase D alpha 1	0.657317	0.578049	1.04146	1.48699	0.703252	1.28821	1.42358
172	gi|125543079	2	2	10.43	Oryza sativa	26S proteasome non-ATPase regulatory subunit 4	0.492804	0.912485	0.465189	0.690782	0.73979	1.19059	0.943991
